# Supplementary material for: Genetic relationships between spring emergence, canopy phenology, and biomass yield increase the accuracy of genomic prediction in Miscanthus
Source: J Exp Bot. 2017 Oct 12;68(18):5093–102. doi: 10.1093/jxb/erx339 (PMC5853932; doi:10.1093/jxb/erx339)
Supplement: Supplementary Data [file erx339_suppl_supplementary_dataset_s1.xlsx]

## Sheet: map sin 2009
Supplementary Dataset S1
The phenotypic correlations (above diagonal) and genetic correlations as correlations of BLUPs (below diagonal) for the traits in Table 1 for M. sinensis in 2009.
The values on the diagonal are the square roots of the broad sense heritabilities.
	DOYFS1	AvgeSen	BaseDiameter	DryMatter	MaxCanopyHght	Moisture	StemDiameter	TallestStem	TransectCount	ES.40	ES.55	ES.68	ES.82	ES.96	ES.110	ES1DOY	ES2DOY	ES3DOY	ES4DOY	ES5.doy	CanHght.110	CanHght.125	CanHght.138	CanHght.152	CanHght.161	CanHght.180	CanHght.194	CanHght.210	CanHght.223	CanHght.236	CanHght.252	CanHght.264	CanHght.278	CanHght.293
DOYFS1	0.943447	-0.590999	-0.159138	0.227898	0.127432	0.581109	0.347436	-0.35911	-0.10941	-0.0820912	-0.081301	-0.0679727	0.184055	0.126693	-0.173482	0.0875989	0.0875989	-0.118369	-0.157438	-0.169218	-0.182819	-0.204797	-0.238955	-0.271764	-0.27963	-0.207059	-0.155285	-0.118866	-0.0382242	0.0548971	0.101366	0.139607	0.171742	0.172607
AvgeSen	-0.658301	0.912119	0.127539	-0.131187	-0.0219811	-0.553109	-0.33657	0.43378	0.251501	0.0365259	0.0488014	0.0133013	-0.0202341	-0.0243338	0.0808031	-0.0804796	-0.0804796	-0.0382009	0.00504832	0.108935	0.329326	0.290504	0.350284	0.369058	0.37821	0.292649	0.252237	0.218756	0.15564	0.0611691	0.0135984	-0.0356401	-0.0815264	-0.0954079
BaseDiameter	-0.257359	0.159331	0.722612	0.419057	0.398951	-0.206078	0.173948	0.352759	0.154877	0.243281	0.268126	0.225349	0.156448	0.104088	0.150994	-0.255754	-0.255754	-0.0716362	-0.163878	-0.0705475	0.268167	0.285443	0.311563	0.332193	0.377525	0.396436	0.417499	0.42523	0.433748	0.418375	0.406153	0.40147	0.390019	0.380407
DryMatter	0.255041	-0.196662	0.417854	0.755324	0.646432	-0.0606594	0.334358	0.35068	0.190468	0.233356	0.218407	0.214232	0.172729	0.209021	0.0968166	-0.222143	-0.222143	-0.0187193	-0.183825	-0.236329	0.261586	0.418439	0.42317	0.44013	0.4724	0.550131	0.572409	0.596634	0.622514	0.627805	0.640729	0.643162	0.650865	0.645588
MaxCanopyHght	0.0834898	-0.0156321	0.419793	0.621449	0.893998	-0.270109	0.490032	0.691173	-0.158606	0.198921	0.196332	0.203857	0.0634932	0.178833	0.186929	-0.196624	-0.196624	-0.00754991	-0.0736268	-0.176739	0.338841	0.525065	0.552938	0.599068	0.652616	0.777969	0.845942	0.893187	0.936293	0.968791	0.979103	0.985976	0.986389	0.974233
Moisture	0.778447	-0.692554	-0.179748	0.118193	-0.247838	0.897423	0.144547	-0.572962	0.00765711	-0.0713946	-0.0859025	-0.094659	0.126187	-0.0097888	-0.232197	0.0895709	0.0895709	-0.0704891	-0.086269	-0.0770981	-0.316477	-0.394333	-0.444926	-0.481225	-0.516018	-0.505047	-0.497086	-0.474599	-0.429121	-0.354568	-0.318744	-0.278703	-0.245151	-0.227345
StemDiameter	0.405466	-0.425824	0.210573	0.419554	0.559867	0.287423	0.786888	0.205146	-0.422154	0.111105	0.0802698	0.110761	0.0768265	0.166117	0.0173843	-0.0883629	-0.0883629	-0.0391935	-0.0650369	-0.216137	0.0623331	0.167731	0.143353	0.158374	0.173568	0.248491	0.288866	0.325385	0.377832	0.420581	0.441217	0.473854	0.494499	0.49452
TallestStem	-0.439054	0.471388	0.396557	0.323903	0.699276	-0.699134	0.199956	0.939617	-0.104273	0.184239	0.182393	0.17497	0.0802297	0.188438	0.277544	-0.189987	-0.189987	-0.0145379	-0.0918221	-0.143327	0.48986	0.57337	0.630543	0.677734	0.721129	0.75017	0.764259	0.780886	0.775513	0.743984	0.719137	0.695006	0.667153	0.648815
TransectCount	-0.187968	0.317379	0.128455	0.103783	-0.27446	-0.0640942	-0.63833	-0.141543	0.726798	0.133917	0.174235	0.11605	0.0805613	-0.0519637	0.0467515	-0.156754	-0.156754	-0.0401142	-0.0885434	0.100921	0.0553284	-0.0296975	-0.0257655	-0.034404	-0.031732	-0.056476	-0.0541822	-0.05521	-0.0714957	-0.108662	-0.123857	-0.153401	-0.157819	-0.167915
ES.40	-0.179172	0.0838541	0.408473	0.337025	0.265935	-0.122258	0.132696	0.287224	0.183882	0.437541	0.88555	0.763294	0.166669	0.106518	0.181283	-0.945954	-0.945954	-0.0364378	-0.131018	-0.0277586	0.179298	0.181561	0.207225	0.186036	0.215364	0.214049	0.220889	0.222293	0.237292	0.232926	0.238996	0.233221	0.234746	0.235374
ES.55	-0.144658	0.0994122	0.424131	0.324563	0.292244	-0.120176	0.113922	0.280078	0.207015	0.927868	0.509205	0.859964	0.176678	0.119526	0.210229	-0.972399	-0.972399	-0.0529824	-0.133485	-0.0213524	0.166468	0.154207	0.189141	0.16848	0.205418	0.221268	0.223757	0.233413	0.248541	0.238351	0.242988	0.237114	0.238068	0.236538
ES.68	-0.120754	0.0443122	0.401589	0.381413	0.345641	-0.115046	0.155944	0.314936	0.143736	0.848364	0.904557	0.392578	0.202037	0.0931144	0.17641	-0.86417	-0.86417	-0.125058	-0.211125	-0.036891	0.154852	0.138104	0.172118	0.157555	0.195961	0.214602	0.224726	0.235089	0.2478	0.238663	0.251972	0.246334	0.253012	0.252299
ES.82	0.201636	0.00758928	0.177961	0.237382	0.0738735	0.118948	0.0874806	0.100336	0.0916607	0.153698	0.150166	0.251645	0.737983	0.502679	0.250086	-0.153181	-0.153181	-0.567159	-0.875014	-0.499919	0.216683	0.145768	0.102965	0.0602939	0.0547765	0.00937271	0.0302095	0.039964	0.0686824	0.0953481	0.109889	0.122316	0.125579	0.116651
ES.96	0.12917	0.0191798	0.122008	0.251162	0.179985	0.00359474	0.215507	0.213791	-0.0759159	0.151023	0.135935	0.131441	0.607273	0.5978	0.4127	-0.0532974	-0.0532974	-0.406371	-0.508732	-0.890816	0.429989	0.406221	0.355727	0.300452	0.278953	0.246538	0.243725	0.24329	0.239015	0.233697	0.24346	0.245554	0.236895	0.231533
ES.110	-0.263137	0.226729	0.11163	0.0183177	0.162539	-0.324327	-0.0123854	0.317107	-0.0374622	0.161483	0.176807	0.192166	0.1696	0.380838	0.513876	-0.0500181	-0.0500181	-0.186097	-0.204028	NA	0.240727	0.286241	0.292218	0.280947	0.300279	0.320941	0.327801	0.325588	0.330517	0.313098	0.306461	0.308987	0.295282	0.28207
ES1DOY	0.165998	-0.108177	-0.448835	-0.369334	-0.307929	0.121652	-0.134963	-0.295814	-0.22044	-0.952828	-0.969753	-0.897003	-0.17562	-0.15073	-0.0919255	0.478	1	0.0385911	0.141531	0.0307369	-0.166272	-0.141757	-0.174968	-0.153753	-0.187575	-0.191589	-0.189213	-0.194655	-0.207151	-0.197483	-0.205273	-0.19726	-0.19835	-0.198869
ES2DOY	0.165998	-0.108177	-0.448835	-0.369334	-0.307929	0.121652	-0.134963	-0.295814	-0.22044	-0.952828	-0.969753	-0.897003	-0.17562	-0.15073	-0.0919255	1	0.478	0.0385911	0.141531	0.0307369	-0.166272	-0.141757	-0.174968	-0.153753	-0.187575	-0.191589	-0.189213	-0.194655	-0.207151	-0.197483	-0.205273	-0.19726	-0.19835	-0.198869
ES3DOY	-0.138398	-0.0415639	-0.0715656	-0.0987927	-0.000957143	-0.0780718	0.0244736	0.0129414	-0.10622	-0.0392647	-0.0573345	-0.127643	-0.632426	-0.513435	-0.143666	0.0808304	0.0808304	0.645349	0.4197	0.194095	-0.109409	-0.0897288	-0.0695757	-0.0430671	-0.0348994	0.0145659	0.00453562	0.00564974	-0.00467963	-0.00620751	-0.00738942	-0.00863476	-0.0145586	-0.00876587
ES4DOY	-0.147117	-0.0262264	-0.227294	-0.283089	-0.0943358	-0.0983359	-0.0792945	-0.113083	-0.144644	-0.169452	-0.163816	-0.25463	-0.926321	-0.601845	-0.160656	0.215153	0.215153	0.50278	0.721586	0.390127	-0.218507	-0.104858	-0.0742167	-0.0380467	-0.028089	0.0153922	-0.0114802	-0.0184733	-0.0450627	-0.0611917	-0.0806435	-0.0915447	-0.0899622	-0.0831165
ES5DOY	-0.250016	0.144192	-0.105895	-0.331492	-0.212126	-0.162628	-0.33417	-0.158484	0.162387	-0.0872935	-0.0520541	-0.112807	-0.621329	-0.820862	0.0363786	0.105693	0.105693	0.258196	0.568084	0.635839	-0.385929	-0.366446	-0.293287	-0.232904	-0.205851	-0.165506	-0.153144	-0.15342	-0.145107	-0.160587	-0.173684	-0.177916	-0.179271	-0.177291
CanHght.110	-0.324434	0.4667	0.385765	0.28492	0.397859	-0.472902	-0.00281251	0.634006	0.0979746	0.283968	0.270471	0.233785	0.202159	0.468561	0.325655	-0.292087	-0.292087	-0.103116	-0.243215	-0.3654	0.608159	0.748924	0.729385	0.69527	0.674887	0.610714	0.55045	0.515789	0.456711	0.418123	0.3932	0.368399	0.344967	0.328713
CanHght.125	-0.316372	0.39624	0.374869	0.331658	0.567543	-0.508342	0.120296	0.695641	-0.0466416	0.334444	0.312244	0.265504	0.129905	0.373356	0.374658	-0.316891	-0.316891	-0.0841273	-0.127011	-0.282828	0.840502	0.686674	0.948609	0.897146	0.873711	0.797938	0.744898	0.714027	0.658932	0.614473	0.585056	0.556364	0.536463	0.529
CanHght.138	-0.348649	0.430981	0.393338	0.345855	0.585054	-0.552184	0.105265	0.725521	-0.0250085	0.374325	0.360946	0.317607	0.069489	0.302668	0.364052	-0.361825	-0.361825	-0.0529395	-0.0759893	-0.196451	0.813526	0.970409	0.728348	0.946846	0.924599	0.852531	0.797122	0.755701	0.692485	0.642229	0.610594	0.582061	0.559372	0.552238
CanHght.152	-0.365413	0.447434	0.41176	0.391282	0.640437	-0.591141	0.127569	0.769242	-0.0389156	0.38579	0.375122	0.337526	0.0199433	0.236161	0.358474	-0.375419	-0.375419	-0.0206664	-0.0304969	-0.121812	0.774301	0.921288	0.963224	0.76195	0.959783	0.902709	0.839918	0.80082	0.738961	0.682208	0.650796	0.621139	0.600014	0.594388
CanHght.161	-0.372578	0.441849	0.439354	0.410054	0.692469	-0.613969	0.150455	0.801125	-0.0522317	0.396044	0.396501	0.363199	0.00102852	0.204421	0.366883	-0.390107	-0.390107	0.00588533	-0.0117263	-0.0969244	0.756187	0.896567	0.939573	0.978702	0.789554	0.943692	0.888724	0.851767	0.796743	0.738723	0.704806	0.67577	0.653386	0.645241
CanHght.180	-0.286455	0.354526	0.451517	0.473908	0.793124	-0.560563	0.231101	0.800587	-0.0878677	0.38743	0.4165	0.3974	-0.0373316	0.155768	0.35235	-0.396817	-0.396817	0.0363768	0.0175683	-0.0551817	0.6752	0.817155	0.869257	0.925517	0.962767	0.822784	0.962714	0.936028	0.898513	0.847368	0.819336	0.795623	0.776466	0.768907
CanHght.194	-0.241434	0.328444	0.465879	0.48071	0.843872	-0.546436	0.266693	0.801436	-0.0987091	0.37525	0.415361	0.411462	-0.00335895	0.156759	0.33846	-0.391623	-0.391623	0.0221848	-0.0139936	-0.0695749	0.607851	0.765008	0.816422	0.871389	0.921766	0.977547	0.808284	0.973071	0.943428	0.903884	0.882258	0.862725	0.844326	0.835871
CanHght.210	-0.196444	0.302104	0.475603	0.503544	0.880652	-0.525775	0.303698	0.809143	-0.109609	0.375908	0.421749	0.420468	0.00717059	0.156948	0.313307	-0.399547	-0.399547	0.031519	-0.0248364	-0.083606	0.585478	0.737685	0.782921	0.839094	0.890989	0.956901	0.985371	0.827174	0.97378	0.943276	0.925176	0.904399	0.887176	0.877174
CanHght.223	-0.108334	0.235359	0.484479	0.53672	0.914937	-0.463079	0.367486	0.789936	-0.126286	0.398384	0.445101	0.44456	0.0369129	0.164781	0.298616	-0.424941	-0.424941	0.011278	-0.0514567	-0.0981903	0.537145	0.691697	0.731381	0.7848	0.843622	0.924803	0.962431	0.984743	0.832673	0.976282	0.961067	0.944663	0.930423	0.922119
CanHght.236	-0.00665622	0.136591	0.46802	0.562532	0.946546	-0.377612	0.43392	0.75798	-0.173518	0.380837	0.418973	0.429509	0.0651503	0.177866	0.267791	-0.402171	-0.402171	0.0013411	-0.069404	-0.138681	0.480625	0.644616	0.676274	0.727916	0.78706	0.87751	0.924204	0.955757	0.984958	0.839814	0.98361	0.972128	0.961391	0.954579
CanHght.252	0.0464838	0.0863834	0.453323	0.580313	0.955917	-0.322087	0.467973	0.733338	-0.189248	0.379796	0.421266	0.439225	0.0860601	0.192012	0.259792	-0.405317	-0.405317	-0.0006616	-0.0906782	-0.165072	0.445598	0.614395	0.641007	0.69273	0.753303	0.847798	0.902273	0.939275	0.971945	0.992235	0.835173	0.98536	0.976897	0.964743
CanHght.264	0.0887424	0.026913	0.446319	0.596873	0.96419	-0.26794	0.506256	0.703163	-0.217034	0.362384	0.401207	0.426523	0.0963795	0.196106	0.246817	-0.386292	-0.386292	-0.00409611	-0.103155	-0.178551	0.413744	0.58987	0.611466	0.663289	0.722087	0.820036	0.875902	0.91711	0.95444	0.982805	0.994102	0.836453	0.989939	0.976037
CanHght.278	0.124698	-0.0257834	0.434776	0.608323	0.963762	-0.223446	0.529549	0.674309	-0.233276	0.363341	0.397265	0.430421	0.101242	0.186058	0.228693	-0.38299	-0.38299	-0.00274331	-0.101217	-0.184862	0.379825	0.563102	0.582121	0.638848	0.69767	0.799857	0.856585	0.897307	0.938323	0.971894	0.986245	0.994567	0.838965	0.983135
CanHght.293	0.130246	-0.0445337	0.432505	0.60695	0.961815	-0.199419	0.538348	0.655812	-0.238619	0.366488	0.395503	0.429921	0.0947568	0.180767	0.212115	-0.3844	-0.3844	-0.00415974	-0.0930258	-0.18759	0.367186	0.55544	0.575782	0.633184	0.688717	0.792265	0.848891	0.886986	0.929432	0.965224	0.977978	0.987877	0.993749	0.837721

## Sheet: map sin 2008
Supplementary Dataset S1
The phenotypic correlations (above diagonal) and genetic correlations as correlations of BLUPs (below diagonal) for the traits in Table 1 for M. sinensis in 2008.
The values on the diagonal are the square roots of the broad sense heritabilities.
	BaseDiameter	TransectCount	TallestStem	MaxCanopyHght	StemDiameter	Moisture	DryMatter	DOYFS1	AvgeSen	ES.63	ES.77	ES.91	ES.105	ES.119	ES3DOY	ES4DOY	ES5DOY	CanHght.105	CanHght.119	CanHght.133	CanHght.148	CanHght.158	CanHght.176	CanHght.189	CanHght.203	CanHght.217	CanHght.231	CanHght.246	CanHght.258	CanHght.272	CanHght.286	CanHght.300	CanHght.314
BaseDiameter	0.598018	0.267236	0.285982	0.344288	0.0738452	-0.139251	0.422363	-0.100718	0.0984625	0.0567144	0.110072	0.156715	0.175211	-0.21167	-0.17308	-0.164063	-0.18639	0.155349	0.228146	0.317695	0.376809	0.388735	0.396787	0.411925	0.405813	0.387204	0.365211	0.344902	0.316245	0.308302	0.331864	0.324423	0.300418
TransectCount	0.232126	0.699728	0.0261044	0.126285	-0.239577	-0.0536464	0.36106	-0.109171	0.0979064	0.185306	0.0981811	0.185366	0.105364	-0.012319	-0.140712	-0.102196	-0.120891	0.0818513	-0.00361881	-0.0337433	0.0926989	0.128959	0.170865	0.199466	0.188278	0.178362	0.115882	0.159251	0.122105	0.101648	0.146451	0.150722	0.134861
TallestStem	0.308239	-0.122432	0.921566	0.614085	0.11062	-0.5412	0.265867	-0.334624	0.367258	0.0891383	-0.0154521	0.0627425	0.212629	-0.115092	-0.0428881	-0.0679834	-0.160938	0.18633	0.402665	0.597919	0.684393	0.729697	0.759491	0.764666	0.764348	0.746666	0.749014	0.654349	0.576758	0.522643	0.51003	0.4618	0.430153
MaxCanopyHght	0.229847	-0.157734	0.604917	0.827783	0.361979	0.0311994	0.714688	0.263038	-0.144475	0.11488	0.0347516	0.0840596	0.192871	-0.0584473	-0.0457451	-0.00896969	-0.104839	0.150207	0.316795	0.479332	0.570595	0.649246	0.748754	0.7965	0.85679	0.928962	0.956605	0.979767	0.978698	0.973722	0.966309	0.947431	0.923399
StemDiameter	0.109958	-0.515256	0.134783	0.500706	0.690796	0.286306	0.248811	0.267447	-0.330141	-0.0227087	0.0247621	0.00914172	0.0565164	-0.0520002	-0.00830957	0.0182987	-0.0269727	0.0592333	0.119647	0.153158	0.110615	0.131435	0.148254	0.154221	0.192086	0.252581	0.293563	0.327525	0.36156	0.376067	0.359588	0.360582	0.37276
Moisture	-0.168392	-0.104693	-0.587696	0.0275204	0.363054	0.933181	0.258432	0.732513	-0.704898	0.0561041	0.153868	0.0613801	-0.0351228	0.0297168	-0.108845	0.000757066	0.0402926	0.00396072	-0.115806	-0.295397	-0.400829	-0.412343	-0.378795	-0.355742	-0.307276	-0.208621	-0.181191	-0.0222645	0.0859719	0.146876	0.150807	0.205386	0.251056
DryMatter	0.387818	0.158134	0.201282	0.647992	0.382359	0.360784	0.766464	0.320372	-0.320871	0.117459	0.0710283	0.0726263	0.0704499	-0.0559399	-0.0765646	-0.0273961	-0.0456253	0.152984	0.233043	0.308383	0.379633	0.425875	0.521981	0.563398	0.59706	0.652039	0.636915	0.704411	0.729882	0.743226	0.760609	0.773213	0.77494
DOYFS1	-0.227105	-0.16861	-0.503606	0.157348	0.254439	0.795878	0.252903	0.971273	-0.558741	0.00303846	0.135956	0.0196886	-0.048007	-0.0112616	-0.111716	-0.0613436	0.01235	0.0577271	0.024466	-0.162785	-0.265414	-0.243955	-0.173782	-0.137877	-0.0690958	0.0454207	0.0844614	0.225675	0.333106	0.384468	0.360005	0.398575	0.443442
AvgeSen	0.131395	0.288124	0.41294	-0.112294	-0.451398	-0.75682	-0.392625	-0.62397	0.949289	0.0592545	0.0717097	0.0697377	0.178146	-0.13728	-0.0989272	-0.159541	-0.150626	0.0464836	0.0841068	0.250853	0.303404	0.309043	0.255627	0.238373	0.192178	0.0756842	0.0384692	-0.0822948	-0.164491	-0.211412	-0.221677	-0.262976	-0.284907
ES.63	0.198249	0.358551	0.0152791	0.115139	-0.139735	0.109458	0.168123	0.0195578	0.132462	0.342226	0.456525	0.45858	0.225948	-0.13061	-0.444698	-0.214985	-0.168191	0.176515	0.109181	0.0994794	0.148782	0.158082	0.170903	0.192574	0.177797	0.154474	0.13375	0.133507	0.119085	0.108911	0.126958	0.140135	0.133495
ES.77	0.105838	0.206212	-0.0959942	-0.0228523	-0.0341992	0.230047	0.0356691	0.188446	0.0891954	0.589613	0.574214	0.613614	0.288365	-0.22209	-0.769522	-0.494673	-0.324261	0.310705	0.133427	0.0702666	0.0666138	0.0466052	0.0617533	0.0694777	0.0549913	0.0286871	0.0139987	0.0263485	0.0463402	0.0575052	0.0502049	0.0578347	0.0545692
ES.91	0.254581	0.140849	0.00882369	0.00293273	-0.031809	0.130231	-0.00736667	0.0243694	0.110533	0.566499	0.790807	0.624175	0.379228	-0.241132	-0.712661	-0.681372	-0.50744	0.416953	0.269259	0.109675	0.133833	0.144398	0.141922	0.164162	0.141857	0.10389	0.0785231	0.0938916	0.0885084	0.0857269	0.096904	0.106175	0.0855066
ES.105	0.299503	0.151596	0.231408	0.168993	-0.0311664	-0.0846274	0.0698489	-0.0660502	0.27261	0.252136	0.311335	0.436127	0.578477	-0.409768	-0.390335	-0.463607	-0.735798	0.280387	0.408818	0.396543	0.353398	0.35452	0.322194	0.307994	0.279763	0.227001	0.20854	0.178007	0.162069	0.154876	0.137232	0.144447	0.129072
ES.119	-0.291399	-0.0420125	-0.167924	-0.067096	0.0116196	0.0323397	-0.0835918	0.0471703	-0.125486	-0.116703	-0.186638	-0.376062	-0.696418	0.513429	0.302817	0.117914	0.465372	-0.220894	-0.311848	-0.283487	-0.286646	-0.241585	-0.176646	-0.161689	-0.157096	-0.10449	-0.102388	-0.0891995	-0.0724994	-0.0730467	-0.073177	-0.082471	-0.0875008
ES3DOY	-0.199563	-0.108447	0.0264383	0.0441528	0.00605695	-0.163044	0.0380616	-0.105222	-0.131098	-0.524893	-0.869893	-0.864095	-0.453823	0.399068	0.691476	0.472349	0.419916	-0.448964	-0.263993	-0.110655	-0.0883307	-0.0811824	-0.0929932	-0.107009	-0.0913188	-0.0656471	-0.0427949	-0.0638461	-0.0702164	-0.0697581	-0.068465	-0.0759562	-0.0660174
ES4DOY	-0.282258	-0.0961215	-0.0490009	0.0708614	0.0657923	-0.0248647	0.0231512	-0.0716266	-0.223232	-0.398603	-0.650373	-0.777825	-0.536387	0.319944	0.67587	0.610904	0.502072	-0.260892	-0.19888	-0.097702	-0.0738444	-0.086336	-0.0772199	-0.0926521	-0.0615625	-0.02902	-0.021685	-0.0195051	-0.0277327	-0.0298281	-0.0215956	-0.0290102	-0.00132521
ES5DOY	-0.296601	-0.0530559	-0.191322	-0.0260524	-0.000484053	0.0773506	0.0208074	0.0243743	-0.197377	-0.162586	-0.342022	-0.525898	-0.79271	0.74308	0.520048	0.589229	0.599333	-0.396578	-0.417208	-0.334544	-0.285317	-0.273132	-0.234715	-0.232006	-0.197678	-0.149613	-0.137676	-0.121322	-0.110315	-0.102567	-0.0920689	-0.0998471	-0.0827659
CanHght.105	0.236364	0.0255203	0.19094	0.10411	0.0744462	0.0338733	0.134417	-0.0153895	0.068912	0.225162	0.488812	0.537459	0.427312	-0.438726	-0.618359	-0.360754	-0.56669	0.634632	0.638148	0.375262	0.326099	0.295947	0.26915	0.272415	0.244965	0.208441	0.178759	0.181825	0.160873	0.153505	0.153866	0.14727	0.132746
CanHght.119	0.346103	-0.0523573	0.449735	0.334357	0.170107	-0.103192	0.282254	-0.098245	0.104415	0.0643564	0.191439	0.277104	0.568973	-0.561778	-0.329114	-0.206611	-0.573088	0.742151	0.658504	0.636936	0.591889	0.568937	0.508914	0.500019	0.456665	0.406689	0.379958	0.356355	0.32158	0.303453	0.285058	0.275989	0.258123
CanHght.133	0.386809	-0.0424337	0.664019	0.539478	0.187342	-0.350834	0.297985	-0.301649	0.274173	0.0485971	0.0111156	0.084877	0.501255	-0.34099	-0.0847721	-0.0937005	-0.412602	0.447992	0.760048	0.790359	0.886218	0.853827	0.791157	0.745149	0.69951	0.615828	0.587714	0.508483	0.452522	0.42135	0.410747	0.380862	0.365928
CanHght.148	0.40899	0.0312017	0.716505	0.576553	0.116619	-0.453626	0.298027	-0.408133	0.34843	0.0843552	-0.0263362	0.0731397	0.397627	-0.276337	-0.01121	-0.0176063	-0.300127	0.336279	0.65746	0.926857	0.81228	0.96134	0.90366	0.867387	0.81741	0.730635	0.694462	0.606883	0.532358	0.498457	0.496917	0.462707	0.440076
CanHght.158	0.404781	0.0119185	0.758287	0.651998	0.141598	-0.474129	0.327589	-0.39919	0.366577	0.0875641	-0.0559986	0.0430549	0.381889	-0.242569	0.0204733	-0.0197401	-0.266743	0.280614	0.613229	0.905279	0.976896	0.823391	0.952095	0.92177	0.87976	0.806489	0.768337	0.684776	0.613663	0.578216	0.57707	0.542031	0.515058
CanHght.176	0.376643	0.013636	0.786184	0.740222	0.174386	-0.451414	0.395814	-0.353396	0.3304	0.123503	-0.0399435	0.0415949	0.334446	-0.193288	0.0168806	-0.0119649	-0.205173	0.238952	0.544113	0.846315	0.928865	0.969786	0.802758	0.975636	0.947987	0.892285	0.855407	0.781239	0.71722	0.683403	0.682004	0.647828	0.61948
CanHght.189	0.391135	0.0239936	0.793962	0.788965	0.191532	-0.425591	0.438208	-0.318818	0.30984	0.15163	-0.0274748	0.0585867	0.320195	-0.177649	0.00061564	-0.0164581	-0.187597	0.248296	0.531921	0.803705	0.890487	0.940502	0.985045	0.79787	0.976801	0.93058	0.895461	0.829865	0.767419	0.73507	0.733042	0.698803	0.663811
CanHght.203	0.342198	-0.00750494	0.786965	0.84997	0.245615	-0.369207	0.472772	-0.240118	0.255489	0.130677	-0.0535472	0.0188878	0.280145	-0.139205	0.0293038	0.032748	-0.137114	0.212577	0.485663	0.749847	0.833434	0.89405	0.955541	0.984022	0.799	0.966101	0.93901	0.883314	0.829021	0.79764	0.793317	0.757948	0.723344
CanHght.217	0.305902	-0.091682	0.766973	0.928707	0.341948	-0.254864	0.540841	-0.106078	0.129239	0.0948897	-0.0686055	-0.00867738	0.225464	-0.110793	0.0591914	0.0618371	-0.0866113	0.166282	0.439645	0.682717	0.748772	0.820451	0.897277	0.936151	0.972471	0.797994	0.978436	0.946288	0.907208	0.880585	0.876682	0.845871	0.81375
CanHght.231	0.274838	-0.157126	0.767825	0.950055	0.383366	-0.219646	0.533988	-0.0536427	0.0796815	0.0743124	-0.0871869	-0.0207216	0.216828	-0.105193	0.0761818	0.0617161	-0.0826825	0.14787	0.415241	0.65025	0.706548	0.779255	0.857	0.899367	0.945019	0.986449	0.829583	0.963297	0.929084	0.904105	0.896063	0.866172	0.835887
CanHght.246	0.233399	-0.176603	0.669032	0.97886	0.458792	-0.0314152	0.627836	0.115102	-0.0554355	0.0889337	-0.0359267	-0.00183278	0.180516	-0.0803947	0.0495255	0.0600642	-0.0409864	0.141069	0.381452	0.575117	0.609054	0.684491	0.774116	0.823498	0.881791	0.953482	0.973535	0.835856	0.973936	0.955291	0.951737	0.92804	0.903181
CanHght.258	0.208562	-0.179359	0.574195	0.975403	0.510002	0.10102	0.674468	0.237474	-0.155074	0.101383	0.00548515	0.0226848	0.168886	-0.0781779	0.0199321	0.033958	-0.04024	0.131027	0.343373	0.499483	0.517856	0.596746	0.693434	0.747564	0.813717	0.904243	0.928377	0.981378	0.837425	0.988613	0.977885	0.959116	0.939627
CanHght.272	0.194428	-0.184473	0.510295	0.967211	0.531891	0.175185	0.698677	0.301094	-0.214753	0.0942078	0.0183834	0.0213904	0.162232	-0.0753989	0.0153829	0.0336226	-0.0297011	0.121065	0.325191	0.4586	0.472529	0.551364	0.647597	0.703274	0.771172	0.869792	0.895318	0.963422	0.993162	0.839599	0.982282	0.968648	0.952903
CanHght.286	0.214609	-0.1689	0.497595	0.963771	0.532139	0.18329	0.722749	0.289316	-0.228957	0.108806	0.0152085	0.0253092	0.133237	-0.0617929	0.0196876	0.053137	-0.00915749	0.114845	0.306961	0.452788	0.472011	0.550162	0.645693	0.698608	0.765912	0.8647	0.888014	0.956643	0.986947	0.992569	0.83328	0.982807	0.960919
CanHght.300	0.19927	-0.164946	0.445021	0.941257	0.535172	0.246951	0.738749	0.340907	-0.270429	0.120084	0.0292054	0.0360112	0.145869	-0.0875492	0.0107269	0.0447421	-0.0238702	0.103664	0.298111	0.420908	0.436948	0.51017	0.60585	0.657594	0.724005	0.82656	0.851751	0.930837	0.970886	0.982323	0.989807	0.835126	0.975063
CanHght.314	0.187895	-0.15621	0.413325	0.919257	0.541764	0.293462	0.749887	0.363693	-0.298219	0.121816	0.0353192	0.0318136	0.125633	-0.086892	0.016544	0.051126	-0.00994181	0.0959223	0.300823	0.402122	0.411686	0.484816	0.578701	0.625648	0.690992	0.796656	0.822613	0.909192	0.953008	0.967165	0.973688	0.988541	0.835388

## Sheet: map sac 2009
Supplementary Dataset S1
The phenotypic correlations (above diagonal) and genetic correlations as correlations of BLUPs (below diagonal) for the traits in Table 1 for M. sacchariflorus in 2009.
The values on the diagonal are the square roots of the broad sense heritabilities.
	DOYFS1	AvgeSen	BaseDiameter	DryMatter	MaxCanopyHght	Moisture	StemDiameter	TallestStem	TransectCount	ES.55	ES.68	ES.82	ES.96	ES.110	ES1DOY	ES2DOY	ES3DOY	ES4DOY	CanHght.110	CanHght.125	CanHght.138	CanHght.152	CanHght.161	CanHght.180	CanHght.194	CanHght.210	CanHght.223	CanHght.236	CanHght.252	CanHght.264	CanHght.278	CanHght.293
DOYFS1	0.979086	-0.873509	0.455904	0.727356	0.799138	-0.195786	0.825051	0.145143	-0.705061	0.0563308	0.0415954	-0.29714	-0.492414	0.0265552	-0.0867507	0.190192	0.380476	0.515865	-0.0584225	0.098749	0.0522606	0.309817	0.459404	0.656778	0.699509	0.764303	0.757411	0.790399	0.787469	0.791663	0.796195	0.803626
AvgeSen	-0.94777	0.940409	-0.342562	-0.504617	-0.605174	0.140797	-0.603294	-0.348466	0.400337	0.164239	0.313459	0.370623	0.390136	0.171083	-0.324194	-0.285079	-0.352141	-0.360713	0.0512024	-0.0832168	-0.0139848	-0.178963	-0.288227	-0.45858	-0.496173	-0.541217	-0.559596	-0.581145	-0.590607	-0.599906	-0.586399	-0.612282
BaseDiameter	0.716372	-0.421153	0.671824	0.270647	0.190799	-0.126064	0.256621	0.227924	-0.00355415	-0.100545	-0.111308	-0.0713435	-0.212776	0.0610592	0.134455	0.12248	0.207289	0.167111	0.187774	0.120091	0.0226593	0.0814347	0.0964199	0.169916	0.177252	0.1817	0.185864	0.205702	0.189494	0.205463	0.17881	0.197684
DryMatter	0.8386	-0.640877	0.356024	0.824459	0.750942	-0.374309	0.584787	0.614937	-0.16326	-0.219202	-0.143246	-0.160794	-0.273636	0.073424	0.203506	0.167436	0.288902	0.248889	0.0267138	0.393933	0.385035	0.56714	0.656403	0.746583	0.754351	0.76723	0.749893	0.755941	0.756387	0.757355	0.758947	0.754826
MaxCanopyHght	0.891951	-0.651624	0.22771	0.783978	0.960994	-0.41421	0.880915	0.836154	-0.527718	-0.0268443	-0.0695228	-0.104418	-0.262676	0.050898	0.0721447	0.107174	0.233922	0.193293	0.0578845	0.601266	0.647442	0.796585	0.883096	0.961197	0.973813	0.985391	0.989003	0.994018	0.996402	0.997509	0.979248	0.998627
Moisture	-0.643736	0.332625	-0.203661	-0.713339	-0.701379	0.786668	-0.265029	-0.423103	0.0383602	-0.00858121	-0.140352	-0.03731	0.0135888	-0.138492	0.143417	-0.0460571	-0.0214811	0.00868853	-0.0291658	-0.311969	-0.325572	-0.411148	-0.419553	-0.429888	-0.446613	-0.425171	-0.425826	-0.422864	-0.425618	-0.426722	-0.43634	-0.4175
StemDiameter	0.900639	-0.65617	0.319453	0.669677	0.93671	-0.562703	0.940764	0.720522	-0.640972	-0.024374	-0.115328	-0.126567	-0.300852	0.0505135	0.102893	0.143412	0.24131	0.215461	0.0838882	0.547632	0.548128	0.651206	0.738521	0.809192	0.828217	0.838487	0.849138	0.865261	0.868712	0.873028	0.851066	0.875936
TallestStem	0.500479	-0.432034	0.276906	0.662116	0.899428	-0.619344	0.859493	0.839265	-0.3759	-0.0196311	0.0272364	0.0292126	-0.18978	0.0968275	0.0130042	0.0240887	0.138719	0.0986171	0.128715	0.641664	0.696417	0.766495	0.820429	0.857469	0.85493	0.842384	0.838187	0.827253	0.831032	0.833309	0.810796	0.832354
TransectCount	-0.754855	0.404048	-0.0281426	-0.276005	-0.606099	0.166479	-0.714344	-0.518766	0.863472	-0.0274589	0.0833459	0.0953247	0.207967	-0.0590887	-0.0416921	-0.0858458	-0.143448	-0.169397	-0.0148646	-0.315941	-0.317476	-0.33337	-0.379309	-0.446233	-0.464667	-0.480456	-0.484718	-0.506517	-0.50768	-0.514922	-0.505412	-0.51414
ES.55	-0.141068	0.322733	-0.286399	-0.299636	-0.0636535	0.0197003	-0.0701006	-0.13135	0.0357874	0.611865	0.587255	0.448725	0.356374	0.145885	-0.771981	-0.637517	-0.43435	-0.408211	0.0594628	0.0882496	0.147038	0.0927455	0.058048	-0.00420121	-0.0328416	-0.0323499	-0.00128194	-0.0268827	-0.0313683	-0.0391272	-0.0597686	-0.0450732
ES.68	-0.256479	0.474274	-0.287663	-0.216594	-0.100334	-0.034489	-0.164902	-0.0679224	0.151127	0.707106	0.591964	0.542826	0.40574	0.28615	-0.79377	-0.728763	-0.434864	-0.415987	0.0405246	0.190071	0.262649	0.201603	0.133081	0.0277599	-0.0323484	-0.0532859	-0.0407218	-0.0528322	-0.0622529	-0.0695652	-0.0698621	-0.0786533
ES.82	-0.448148	0.581295	-0.22293	-0.271818	-0.180487	0.0402352	-0.18607	-0.0942962	0.0805468	0.607839	0.688374	0.390513	0.507913	0.353257	-0.629875	-0.753959	-0.625466	-0.561214	0.275659	0.272058	0.299038	0.206086	0.112781	-0.0112142	-0.0715929	-0.0950766	-0.0810718	-0.0932069	-0.10151	-0.111315	-0.158265	-0.1191
ES.96	-0.790484	0.475006	-0.368641	-0.495363	-0.38595	0.343017	-0.398766	-0.33123	0.231467	0.608192	0.600741	0.677329	0.731551	0.277813	-0.374865	-0.539021	-0.912738	-0.951257	0.314385	0.195538	0.170696	0.0364018	-0.0597657	-0.170352	-0.222645	-0.245807	-0.232717	-0.248707	-0.249512	-0.267296	-0.265628	-0.263999
ES.110	0.0272513	0.282424	-0.0291997	0.0388351	0.0170297	-0.244471	-0.00420441	0.0369373	-0.110014	0.28398	0.472559	0.691436	0.407972	0.641346	-0.351406	-0.251217	-0.245641	-0.251389	0.42971	0.385091	0.363641	0.297348	0.212366	0.14755	0.116531	0.0778569	0.06543	0.0631883	0.0580637	0.0652515	0.0490427	0.0458234
ES1DOY	0.238058	-0.521348	0.300368	0.207575	0.0926181	0.127248	0.131541	0.0870045	-0.132329	-0.801794	-0.901941	-0.807669	-0.616563	-0.589556	0.657313	0.581591	0.424256	0.388767	-0.0977677	-0.188902	-0.250738	-0.177925	-0.108529	0.0061592	0.0543371	0.0622141	0.048219	0.0584269	0.0694169	0.0742582	0.0845917	0.0849321
ES2DOY	0.375552	-0.438087	0.309085	0.32904	0.184735	-0.148389	0.214292	0.174828	-0.109596	-0.851427	-0.811708	-0.784349	-0.788656	-0.504306	0.796404	0.479205	0.580422	0.531644	-0.178346	-0.185636	-0.22864	-0.147701	-0.0723939	0.0203466	0.0780446	0.0968895	0.082402	0.0955653	0.104018	0.116438	0.149581	0.122604
ES3DOY	0.744159	-0.496095	0.394816	0.523051	0.392934	-0.392543	0.398903	0.327575	-0.156067	-0.605545	-0.568472	-0.707099	-0.955639	-0.352101	0.577878	0.778556	0.484414	0.93723	-0.2573	-0.177022	-0.16264	-0.0425558	0.0458807	0.154571	0.208888	0.236477	0.205968	0.231563	0.228199	0.245257	0.255718	0.239565
ES4DOY	0.787652	-0.442604	0.323013	0.487346	0.323956	-0.345793	0.33267	0.231919	-0.200007	-0.625084	-0.590365	-0.689255	-0.972483	-0.364594	0.59976	0.780447	0.941614	0.65712	-0.305715	-0.240602	-0.233267	-0.110223	-0.0103919	0.0977335	0.152677	0.18431	0.155001	0.184584	0.18258	0.201537	0.217204	0.199689
CanHght.110	0.0604524	0.0361614	0.278953	-0.0841374	0.0178759	-0.0921146	0.0996359	0.0742918	-0.0655591	0.177619	0.141344	0.482937	0.401959	0.575542	-0.239207	-0.322312	-0.405873	-0.429983	0.753399	0.530497	0.452663	0.314944	0.191592	0.141752	0.105513	0.0806043	0.0931405	0.0797049	0.0724165	0.0642423	0.0282871	0.0656361
CanHght.125	0.190324	-0.100559	0.114437	0.298406	0.614929	-0.527209	0.609487	0.711829	-0.423308	0.22682	0.292118	0.416969	0.139155	0.440005	-0.347248	-0.266664	-0.155552	-0.213071	0.597037	0.875737	0.928441	0.852627	0.792387	0.705489	0.668205	0.635806	0.634182	0.615229	0.608443	0.597037	0.563585	0.596539
CanHght.138	0.162009	-0.0462642	-0.00629585	0.307649	0.652537	-0.532189	0.594343	0.74788	-0.406768	0.304635	0.392809	0.440452	0.174117	0.41169	-0.417934	-0.336907	-0.18337	-0.260948	0.447879	0.960975	0.920408	0.934082	0.870654	0.768152	0.721038	0.683955	0.682492	0.661049	0.652052	0.643801	0.61626	0.640376
CanHght.152	0.486042	-0.246253	0.0878426	0.540041	0.812136	-0.675233	0.715615	0.838055	-0.442798	0.186669	0.306437	0.264768	-0.00601902	0.326575	-0.307485	-0.192582	0.0155494	-0.0659203	0.281248	0.893506	0.948555	0.92683	0.96287	0.897891	0.854626	0.82855	0.826605	0.807744	0.80105	0.800196	0.765716	0.790693
CanHght.161	0.600078	-0.358603	0.115217	0.637048	0.898215	-0.7078	0.799972	0.893498	-0.477181	0.130886	0.209091	0.140439	-0.14109	0.217565	-0.208207	-0.0894147	0.149502	0.0652065	0.148813	0.818497	0.882475	0.977384	0.931754	0.952458	0.924861	0.906948	0.902176	0.891221	0.886668	0.886068	0.85732	0.878852
CanHght.180	0.774892	-0.52938	0.213461	0.743659	0.967676	-0.713976	0.880436	0.911742	-0.543018	0.000591058	0.0480577	-0.0184518	-0.282263	0.14902	-0.0382384	0.0592794	0.294191	0.210144	0.0966517	0.723547	0.779259	0.915088	0.968488	0.939926	0.985846	0.977731	0.972855	0.967163	0.965215	0.963111	0.935243	0.957611
CanHght.194	0.813275	-0.558941	0.226985	0.75883	0.982719	-0.723843	0.90433	0.915003	-0.560038	-0.0277849	-0.0077258	-0.0794139	-0.33256	0.109383	0.0110946	0.1106	0.344507	0.262238	0.0681872	0.687307	0.736191	0.880358	0.94748	0.993177	0.924678	0.986066	0.981677	0.977694	0.976582	0.974818	0.953257	0.970807
CanHght.210	0.853007	-0.606282	0.241047	0.772478	0.991902	-0.727051	0.915152	0.901655	-0.569216	-0.0504295	-0.0514195	-0.132748	-0.373127	0.0607181	0.0467012	0.158008	0.39225	0.307755	0.031728	0.649139	0.693234	0.851398	0.928723	0.984968	0.994322	0.939264	0.992775	0.98963	0.989296	0.98659	0.968392	0.983695
CanHght.223	0.855605	-0.618683	0.239062	0.760379	0.992417	-0.721818	0.91538	0.894709	-0.560876	-0.0206528	-0.0376294	-0.134462	-0.348032	0.0439811	0.0361158	0.140175	0.367759	0.281587	0.0466814	0.649502	0.693817	0.849403	0.925662	0.981118	0.990275	0.997263	0.944306	0.992645	0.991518	0.98868	0.964884	0.987373
CanHght.236	0.874163	-0.637165	0.249737	0.771782	0.995722	-0.706844	0.933585	0.890853	-0.589625	-0.0417653	-0.0580153	-0.144843	-0.364627	0.0504482	0.0485469	0.161867	0.382279	0.303074	0.0424775	0.635995	0.672211	0.829491	0.910236	0.975351	0.987848	0.996204	0.996547	0.955406	0.996515	0.99506	0.973085	0.993165
CanHght.252	0.879575	-0.646246	0.22957	0.773157	0.997907	-0.707017	0.933626	0.891795	-0.594143	-0.0538803	-0.0785392	-0.165935	-0.378676	0.0304649	0.071238	0.176578	0.394371	0.317033	0.0233499	0.623542	0.660705	0.819458	0.904352	0.97166	0.985658	0.995525	0.99586	0.998906	0.958103	0.996741	0.975569	0.996068
CanHght.264	0.881593	-0.652877	0.244228	0.781921	0.998143	-0.709211	0.935085	0.894433	-0.59335	-0.063872	-0.0852704	-0.173568	-0.385052	0.0278272	0.0792363	0.185212	0.4007	0.323163	0.0196388	0.616167	0.653632	0.816881	0.902392	0.971146	0.984459	0.994854	0.995097	0.99827	0.999195	0.964112	0.979559	0.996973
CanHght.278	0.885691	-0.634608	0.230141	0.794937	0.993328	-0.706665	0.925029	0.898296	-0.590788	-0.0834476	-0.0752108	-0.190763	-0.39229	0.0193256	0.0779455	0.202864	0.408225	0.33446	-0.0253786	0.586908	0.633588	0.802497	0.89171	0.961627	0.976343	0.987492	0.986028	0.99164	0.99282	0.995078	0.935749	0.978433
CanHght.293	0.892115	-0.661488	0.237036	0.779205	0.998812	-0.701157	0.937737	0.893184	-0.597077	-0.0692709	-0.0980183	-0.190995	-0.381687	0.0134752	0.0959279	0.19148	0.395359	0.322417	0.0200888	0.610526	0.645651	0.807752	0.894634	0.966722	0.981973	0.992183	0.993608	0.997006	0.998762	0.998715	0.993322	0.960014

## Sheet: map sac 2008
Supplementary Dataset S1
The phenotypic correlations (above diagonal) and genetic correlations as correlations of BLUPs (below diagonal) for the traits in Table 1 for M. sacchariflorus in 2008.
The values on the diagonal are the square roots of the broad sense heritabilities.
	BaseDiameter	TransectCount	TallestStem	MaxCanopyHght	StemDiameter	Moisture	DryMatter	DOYFS1	AvgeSen	ES.28	ES.35	ES.51	ES.63	ES.77	ES.91	ES.105	ES.119	ES1DOY	ES2DOY	ES3DOY	ES4DOY	ES5DOY	CanHght.105	CanHght.119	CanHght.133	CanHght.148	CanHght.158	CanHght.176	CanHght.189	CanHght.203	CanHght.217	CanHght.231	CanHght.246	CanHght.258	CanHght.272	CanHght.286	CanHght.300	CanHght.314
BaseDiameter	0.574311	0.119128	0.278198	0.284102	0.240952	-0.0333077	0.315277	0.0995761	-0.22045	-0.167897	-0.167635	-0.0872183	-0.0313803	-0.0791277	-0.100024	0.0128218	-0.0717643	0.131713	0.135216	0.171781	0.0569797	-0.0320075	0.128009	0.133268	0.045444	0.185477	0.231652	0.24603	0.264229	0.292913	0.290817	0.2872	0.216425	0.265558	0.261166	0.286561	0.276352	0.282214
TransectCount	-0.135125	0.745546	-0.28085	-0.27254	-0.483303	-0.242909	0.098575	-0.158371	0.348877	-0.199698	-0.0866057	0.155734	0.132632	0.0746524	0.148584	0.115909	-0.0318329	-0.0647097	0.0432735	-0.160342	-0.0125755	0.0796642	0.085618	-0.117213	-0.11221	-0.0877821	-0.114778	-0.172192	-0.188858	-0.186708	-0.2173	-0.252461	-0.252306	-0.276733	-0.312106	-0.272513	-0.268761	-0.273773
TallestStem	0.350249	-0.489438	0.923294	0.950708	0.714913	0.10106	0.679879	0.407063	-0.5116	0.303218	0.114232	-0.185976	-0.0568616	0.166215	0.0774229	0.153119	-0.164474	-0.115146	-0.13943	0.0487453	-0.282302	-0.240271	0.321496	0.328855	0.579454	0.750147	0.806063	0.875154	0.904298	0.935463	0.944971	0.951239	0.946382	0.95006	0.946755	0.944324	0.941367	0.948124
MaxCanopyHght	0.343141	-0.53095	0.971126	0.953595	0.738768	0.0662029	0.737749	0.631068	-0.552449	0.333765	0.152289	-0.13227	-0.0389151	0.135638	0.0389179	0.171923	-0.217373	-0.124002	-0.175711	0.0678442	-0.250478	-0.257269	0.303249	0.32487	0.554611	0.744346	0.813018	0.895335	0.925765	0.966626	0.985299	0.99099	0.993598	0.995981	0.996722	0.994707	0.99235	0.990653
StemDiameter	0.319036	-0.746756	0.82525	0.859031	0.842347	0.173047	0.3716	0.590721	-0.504677	0.309164	0.16028	-0.1416	-0.076475	0.0813876	0.0286359	0.187255	-0.14574	-0.0567401	-0.144062	-0.00901985	-0.234163	-0.349076	0.304642	0.424228	0.486906	0.521662	0.559702	0.621396	0.636808	0.679364	0.711524	0.723776	0.71233	0.738103	0.731896	0.733948	0.731896	0.72988
Moisture	-0.094376	-0.26199	0.190097	0.167309	0.194113	0.453106	0.0711696	-0.0297915	-0.218357	0.152618	0.110197	-0.138583	-0.110346	-0.0129144	-0.0929268	-0.194835	-0.0590261	0.0112269	0.00828804	0.0755289	0.16662	0.150223	0.0333612	-0.0902012	-0.071786	-0.119086	-0.0768765	-0.0291012	-0.0154828	0.0185204	0.032297	0.0472273	0.0111047	0.0796932	0.189055	0.0630582	0.0624671	0.0759636
DryMatter	0.354748	-0.123472	0.718233	0.7548	0.490503	0.203523	0.823936	0.660613	-0.44116	0.222372	0.0685872	0.0234246	0.0417079	0.0796881	0.036667	0.120302	-0.198557	-0.114179	-0.0954891	0.0686596	-0.0745312	-0.12452	0.183617	0.192409	0.321342	0.51867	0.630318	0.702189	0.731652	0.766885	0.756376	0.749524	0.737981	0.731489	0.729242	0.744041	0.74112	0.741637
DOYFS1	0.354056	-0.518859	0.470825	0.512896	0.741946	-0.00198073	0.621824	0.865521	-0.482771	-0.311939	-0.0997229	0.204181	0.152647	-0.1687	-0.0294659	0.108709	-0.312442	0.0684448	-0.144049	0.131563	0.00530747	-0.0593323	0.259558	0.246236	0.377496	0.56893	0.609425	0.627521	0.676842	0.697014	0.673309	0.650167	0.626389	0.606919	0.67304	0.61931	0.615911	0.64067
AvgeSen	-0.335696	0.463625	-0.575883	-0.623681	-0.555067	-0.347752	-0.606103	-0.459579	0.957119	-0.137155	0.0512702	0.216849	0.278894	0.312888	0.376681	0.183395	0.0542097	-0.251936	-0.154759	-0.40273	-0.0955859	-0.0143856	0.0798589	0.0897845	0.157458	0.0130395	-0.0976719	-0.242031	-0.324234	-0.427777	-0.482802	-0.502257	-0.50914	-0.547149	-0.568648	-0.592637	-0.589937	-0.577478
ES.28	-0.236906	-0.227335	0.438723	0.453558	0.349781	0.286267	0.381186	-0.457313	-0.212705	0.655533	0.682895	0.314956	0.208683	0.192169	0.139333	0.0419762	-0.0809807	-0.530802	-0.661815	-0.103327	-0.120622	-0.0344145	0.130754	0.0905203	0.193915	0.255779	0.259254	0.307374	0.315831	0.317022	0.317417	0.32136	0.291323	0.329342	0.32741	0.327381	0.329238	0.332592
ES.35	-0.237063	-0.0696214	0.226566	0.271093	0.198742	0.0493172	0.220463	0.0955292	0.0308366	0.711962	0.688087	0.624946	0.481473	0.333418	0.262717	0.194957	-0.256835	-0.810745	-0.848235	-0.238514	-0.175575	-0.0743778	0.146884	0.156942	0.281634	0.256684	0.222558	0.208696	0.181061	0.17476	0.16021	0.159931	0.124029	0.145422	0.115015	0.137354	0.132845	0.130837
ES.51	-0.0926443	0.315814	-0.279416	-0.232154	-0.255582	-0.210403	0.0306098	0.2496	0.389335	0.225141	0.666764	0.580997	0.698313	0.278915	0.239782	0.189104	-0.182094	-0.745856	-0.748466	-0.228379	-0.0217802	0.0359518	0.0172806	0.0717634	0.0614617	-0.000284023	-0.00521291	-0.0550773	-0.0556796	-0.0768957	-0.0983358	-0.111356	-0.10677	-0.122845	-0.175164	-0.124982	-0.132988	-0.131954
ES.63	-0.0615207	0.389862	-0.0905237	-0.0721042	-0.205682	-0.323336	0.13741	0.201284	0.430275	0.125946	0.580419	0.776403	0.63157	0.491412	0.369134	0.324128	-0.190326	-0.779711	-0.735939	-0.248416	-0.216786	-0.0598324	0.132791	0.196284	0.21754	0.136473	0.114487	0.0858115	0.0722822	0.0347449	-0.0029389	-0.0176759	-0.0386955	-0.0327633	-0.0652665	-0.0415907	-0.052464	-0.05272
ES.77	-0.166669	0.119965	0.171603	0.170431	0.104569	-0.122027	0.0528676	-0.0322217	0.430295	0.382355	0.612002	0.448269	0.67811	0.70389	0.593561	0.40278	-0.099594	-0.604536	-0.53225	-0.669098	-0.548117	-0.329448	0.305889	0.245162	0.469792	0.398996	0.343884	0.313133	0.255583	0.221054	0.185499	0.167646	0.137128	0.161624	0.122024	0.111872	0.106229	0.129544
ES.91	-0.0769519	0.195999	0.0849366	0.0817006	0.0359933	-0.148898	0.0304123	-0.299395	0.48385	0.215907	0.43494	0.442261	0.663249	0.848548	0.714798	0.557377	-0.288525	-0.522362	-0.422341	-0.746121	-0.503757	-0.352855	0.415295	0.283881	0.414147	0.347577	0.277482	0.242142	0.186103	0.148322	0.107668	0.0815598	0.0426523	0.0531994	0.00712722	0.0285338	0.0288941	0.0496813
ES.105	0.119816	0.0501899	0.221351	0.236468	0.245343	-0.277881	0.165623	0.162301	0.238932	0.0994844	0.257126	0.211914	0.569072	0.674701	0.760325	0.680737	-0.562913	-0.411638	-0.31815	-0.451402	-0.613792	-0.714938	0.548745	0.554071	0.547846	0.399931	0.380353	0.32937	0.27523	0.247779	0.213067	0.194569	0.1838	0.163677	0.117945	0.149372	0.14254	0.14136
ES.119	-0.185705	0.000143929	-0.280047	-0.3263	-0.316217	-0.142753	-0.250512	-0.31567	0.0880406	-0.116758	-0.269106	-0.0932341	-0.276913	-0.224498	-0.363505	-0.556437	0.438228	0.273115	0.219939	0.16126	0.240149	0.388198	-0.509032	-0.421126	-0.309019	-0.284838	-0.299326	-0.264845	-0.267828	-0.263878	-0.239086	-0.228819	-0.203518	-0.207411	-0.198765	-0.20813	-0.202605	-0.202756
ES1DOY	0.13835	-0.212814	-0.170041	-0.189617	-0.0351251	0.101792	-0.243775	0.0184655	-0.310288	-0.53995	-0.842192	-0.753935	-0.83944	-0.840213	-0.748828	-0.552354	0.312213	0.778689	0.907758	0.382532	0.307674	0.139616	-0.253787	-0.24294	-0.413525	-0.340538	-0.295479	-0.254408	-0.223652	-0.199414	-0.162196	-0.149559	-0.118923	-0.127695	-0.0852445	-0.11076	-0.102025	-0.107353
ES2DOY	0.166671	-0.0431311	-0.227277	-0.247274	-0.139977	0.0591044	-0.238074	-0.355787	-0.230101	-0.642814	-0.885519	-0.729825	-0.758766	-0.812952	-0.66945	-0.449978	0.228424	0.957411	0.677871	0.289013	0.263398	0.0854419	-0.182263	-0.174265	-0.336955	-0.307548	-0.283309	-0.2592	-0.240339	-0.218812	-0.200617	-0.18818	-0.165405	-0.175174	-0.151733	-0.167709	-0.163084	-0.169332
ES3DOY	0.265497	-0.0152263	0.105635	0.0828128	-0.0655147	0.150076	0.250083	0.187567	-0.555202	-0.248125	-0.504985	-0.4323	-0.49619	-0.795524	-0.803062	-0.608448	0.21394	0.624548	0.586398	0.671031	0.435159	0.361619	-0.322787	-0.279932	-0.364094	-0.249724	-0.170289	-0.131178	-0.0691688	-0.0251769	0.00778182	0.0313113	0.0665254	0.0355881	0.105878	0.0836214	0.0838351	0.0655842
ES4DOY	0.176134	0.102505	-0.336084	-0.302017	-0.285589	0.18223	-0.0538763	0.0185978	-0.170483	-0.337429	-0.39629	-0.00474759	-0.341479	-0.737684	-0.647981	-0.776165	0.326827	0.505057	0.482571	0.607043	0.665403	0.478414	-0.432999	-0.392602	-0.565168	-0.468668	-0.405792	-0.394626	-0.351779	-0.315223	-0.29261	-0.272625	-0.259709	-0.252627	-0.196065	-0.225399	-0.221215	-0.231738
ES5DOY	-0.156918	0.181433	-0.333542	-0.357634	-0.464753	0.222121	-0.181134	-0.198596	-0.0344106	-0.0887464	-0.142104	0.0607025	-0.246546	-0.420065	-0.473503	-0.852933	0.538978	0.260805	0.187555	0.509371	0.727188	0.667866	-0.61159	-0.551284	-0.508467	-0.399936	-0.354258	-0.354745	-0.292659	-0.284664	-0.264494	-0.266073	-0.255975	-0.241603	-0.213726	-0.224708	-0.222365	-0.221667
CanHght.105	0.142866	-0.0914646	0.407414	0.37735	0.409189	0.120485	0.206768	0.0153635	0.0779212	0.207373	0.241472	-0.0480684	0.265354	0.437848	0.546538	0.737132	-0.736172	-0.366868	-0.274471	-0.463965	-0.638184	-0.814966	0.764839	0.616897	0.561582	0.482772	0.411636	0.386769	0.358424	0.357814	0.337833	0.323219	0.299329	0.281929	0.268229	0.272657	0.272188	0.291109
CanHght.119	0.185943	-0.242447	0.401936	0.392718	0.546568	-0.154976	0.155212	0.484902	-0.00332349	0.0829521	0.273407	0.00137637	0.300537	0.356424	0.423108	0.727232	-0.60076	-0.306659	-0.264006	-0.426585	-0.601568	-0.840226	0.801724	0.729264	0.64608	0.545817	0.498094	0.470227	0.431806	0.387921	0.359675	0.353045	0.333958	0.312693	0.287909	0.305928	0.295146	0.301557
CanHght.133	0.0633809	-0.278406	0.619517	0.584309	0.556205	-0.154925	0.259598	0.507126	0.143761	0.349309	0.456955	0.0739425	0.34567	0.691592	0.616947	0.679058	-0.442824	-0.555001	-0.55213	-0.565604	-0.781284	-0.671874	0.699051	0.710134	0.908953	0.880889	0.817335	0.763633	0.711369	0.656967	0.617296	0.602687	0.568067	0.543321	0.507488	0.508948	0.505086	0.520339
CanHght.148	0.214371	-0.327583	0.785435	0.759917	0.667216	-0.124185	0.4341	0.581174	-0.0512248	0.39185	0.383696	-0.0302872	0.220366	0.557726	0.456644	0.551936	-0.415913	-0.462583	-0.470771	-0.347229	-0.635216	-0.566736	0.591294	0.611493	0.941899	0.896992	0.963984	0.923359	0.885562	0.83927	0.803456	0.786473	0.742378	0.733585	0.706482	0.709583	0.708161	0.722482
CanHght.158	0.285232	-0.377988	0.847403	0.827046	0.717228	-0.0704083	0.573506	0.682458	-0.168744	0.408322	0.353758	-0.0277612	0.184592	0.460878	0.375643	0.485344	-0.374072	-0.41836	-0.437559	-0.230522	-0.531583	-0.505201	0.514611	0.556635	0.876714	0.975008	0.885662	0.960172	0.938721	0.89912	0.868273	0.85294	0.813164	0.801386	0.781272	0.785131	0.784987	0.794227
CanHght.176	0.316446	-0.450029	0.9168	0.91357	0.792059	0.0150515	0.662059	0.658465	-0.340009	0.435344	0.366599	-0.0723263	0.146697	0.412836	0.328809	0.46038	-0.402862	-0.3843	-0.416859	-0.163654	-0.512242	-0.502171	0.511588	0.540224	0.820681	0.935934	0.974644	0.893505	0.982273	0.960865	0.93584	0.927869	0.897936	0.888709	0.872834	0.87497	0.870325	0.878958
CanHght.189	0.339697	-0.448056	0.94752	0.943376	0.794977	0.0595847	0.714691	0.64069	-0.426213	0.451197	0.341669	-0.11266	0.0908683	0.336446	0.253001	0.374303	-0.371008	-0.333847	-0.372986	-0.0705721	-0.43688	-0.431491	0.462154	0.475478	0.755086	0.898537	0.951492	0.991031	0.901832	0.98258	0.962377	0.954761	0.927819	0.919251	0.908429	0.910407	0.90723	0.914148
CanHght.203	0.358975	-0.459418	0.967421	0.977212	0.821816	0.113215	0.764041	0.607752	-0.522001	0.456958	0.325552	-0.142945	0.0489303	0.280705	0.196914	0.331023	-0.373742	-0.295916	-0.339127	-0.00660317	-0.379749	-0.403569	0.438967	0.445867	0.68614	0.844993	0.907239	0.970188	0.989753	0.925544	0.989914	0.983891	0.968185	0.961477	0.954805	0.955734	0.952247	0.957509
CanHght.217	0.359379	-0.485574	0.975015	0.991384	0.84233	0.122152	0.757701	0.571699	-0.57225	0.444413	0.299568	-0.186654	-0.00769781	0.235679	0.146694	0.284262	-0.341899	-0.246446	-0.296363	0.0323464	-0.3517	-0.384443	0.407452	0.426821	0.646767	0.811647	0.875059	0.947458	0.972755	0.993765	0.939359	0.993881	0.985744	0.982224	0.978063	0.977216	0.975347	0.977999
CanHght.231	0.361155	-0.506195	0.975506	0.994859	0.849761	0.13543	0.755896	0.554024	-0.580544	0.435292	0.282276	-0.204305	-0.0325091	0.210345	0.126498	0.270809	-0.338282	-0.221096	-0.271523	0.0456067	-0.333864	-0.380137	0.402854	0.417961	0.632666	0.801293	0.866438	0.941699	0.967724	0.990831	0.998126	0.945776	0.99334	0.988413	0.984852	0.98328	0.980726	0.983014
CanHght.246	0.347073	-0.532594	0.973176	0.996024	0.850633	0.170779	0.762532	0.553835	-0.610506	0.422965	0.248564	-0.230366	-0.058834	0.172476	0.0933417	0.24576	-0.32314	-0.18574	-0.242604	0.0879129	-0.300289	-0.354576	0.378083	0.387718	0.591235	0.763175	0.834979	0.919136	0.947971	0.97887	0.99033	0.995144	0.941441	0.995626	0.992635	0.989521	0.986803	0.987529
CanHght.258	0.337527	-0.533521	0.96767	0.999298	0.860207	0.163293	0.749552	0.512216	-0.629402	0.447501	0.267717	-0.233096	-0.070531	0.166298	0.0802704	0.234382	-0.329514	-0.185764	-0.245792	0.0897078	-0.297212	-0.350634	0.368806	0.389063	0.574968	0.751963	0.818698	0.907719	0.93826	0.973834	0.989423	0.993223	0.995878	0.950344	0.99727	0.993587	0.990839	0.989421
CanHght.272	0.34207	-0.535729	0.96584	0.998289	0.858435	0.172531	0.760118	0.516798	-0.654426	0.449958	0.258151	-0.240051	-0.0860359	0.145248	0.0568011	0.21607	-0.312015	-0.170864	-0.23247	0.114063	-0.281697	-0.337089	0.352199	0.372084	0.550847	0.731891	0.802373	0.89558	0.929703	0.968682	0.986484	0.990079	0.994001	0.998965	0.953267	0.996112	0.993022	0.990172
CanHght.286	0.346431	-0.534282	0.964208	0.997074	0.856338	0.177002	0.768178	0.532672	-0.661334	0.442563	0.25625	-0.233884	-0.0792026	0.144713	0.0617236	0.216023	-0.311611	-0.17248	-0.234437	0.115089	-0.272665	-0.329064	0.341262	0.372881	0.543443	0.724781	0.799156	0.894493	0.927944	0.967837	0.98534	0.988595	0.993289	0.997785	0.998687	0.953596	0.996735	0.992003
CanHght.300	0.328441	-0.534132	0.966702	0.996048	0.850528	0.179971	0.765852	0.52404	-0.660429	0.45018	0.254536	-0.242262	-0.0875542	0.140527	0.0572427	0.201941	-0.298814	-0.168382	-0.233537	0.117983	-0.271092	-0.31769	0.334579	0.364048	0.543365	0.725147	0.798921	0.892585	0.927004	0.966455	0.984291	0.98752	0.992909	0.996769	0.997603	0.999039	0.956167	0.994065
CanHght.314	0.34246	-0.53387	0.972721	0.994561	0.84838	0.194865	0.760877	0.533358	-0.647701	0.458368	0.252989	-0.244426	-0.0924114	0.15401	0.0724366	0.205122	-0.301467	-0.171058	-0.242606	0.10656	-0.280846	-0.315724	0.347009	0.357797	0.558017	0.737166	0.80826	0.899672	0.93402	0.970722	0.985409	0.989247	0.994085	0.994803	0.994745	0.995511	0.997158	0.955447

## Sheet: BLUPs sin 2009
Supplementary Dataset S1
BLUPs for the traits in Table 1 for M. sinensis in 2009.
genotype	DOYFS1	AvgeSen	BaseDiameter	DryMatter	MaxCanopyHght	Moisture	StemDiameter	TallestStem	TransectCount	ES.40	ES.55	ES.68	ES.82	ES.96	ES.110	ES1DOY	ES2DOY	ES3DOY	ES4DOY	ES5DOY	CanHght.110	CanHght.125	CanHght.138	CanHght.152	CanHght.161	CanHght.180	CanHght.194	CanHght.210	CanHght.223	CanHght.236	CanHght.252	CanHght.264	CanHght.278	CanHght.293
IBERS_Miscanthus_Plate1D02_sequence_1.txt	-32.5016	0.465547	45.1269	51.885	1.64347	-2.04232	-0.202762	16.4364	-0.339898	0.0278656	0.0347256	0.0141526	0.136331	0.0787486	0.0256985	-0.701338	-0.701338	-0.74359	-1.7262	-0.270965	5.74977	5.48148	6.50948	9.28808	8.0183	13.331	11.3262	9.01539	6.08822	4.92155	3.70445	2.2868	0.679383	1.15384
IBERS_Miscanthus_Plate1H09_sequence_1.txt	-19.4462	0.180921	-18.3791	27.3493	22.2922	-8.68219	0.527681	46.6309	-2.81573	0.0334184	0.0315372	0.00901303	-0.48574	-0.109113	0.0256985	-0.622208	-0.622208	1.81953	4.0249	2.68247	6.09689	10.0785	14.9285	22.5642	28.203	37.1991	33.5611	31.308	33.1636	21.3643	20.7327	20.3886	23.2691	23.9853
IBERS_Miscanthus_Plate2B01_sequence_1.txt	-16.8165	0.255767	17.8655	230.775	26.423	-6.77902	0.152738	46.9706	-1.85924	0.0643875	0.0534486	0.0337665	-0.278707	-0.0845371	0.0256985	-1.11348	-1.11348	-0.76587	3.98879	2.74365	5.18411	11.5207	14.4534	29.2505	25.2149	35.7245	32.5684	33.0515	28.795	28.3985	23.8231	23.7186	20.1227	19.6358
IBERS_Miscanthus_Plate1F05_sequence_1.txt	-11.9159	-0.489299	78.2552	257.044	14.7575	-5.09848	-0.640068	26.0039	5.43439	0.0444661	0.0481808	0.0295729	-0.282692	-0.242137	0.0256985	-0.846544	-0.846544	-0.764135	4.02231	5.19942	4.63902	0.100525	3.20745	2.9241	9.52848	15.7208	11.9947	15.2432	17.4923	22.4392	17.1069	15.8615	14.4828	16.3
IBERS_Miscanthus_Plate2C05_sequence_1.txt	24.1148	-0.0441759	17.3755	623.901	18.5993	2.66803	0.331311	32.2805	6.23663	0.0461317	0.0467976	0.0245367	0.337687	0.262431	0.0256985	-0.956603	-0.956603	-0.830847	-4.49995	-2.79265	1.21857	0.0163303	-0.221374	-3.39831	-1.51958	12.504	15.2656	15.9548	17.4935	18.1819	17.3428	18.1851	22.6051	22.9689
IBERS_Miscanthus_Plate2A07_sequence_1.txt	-3.0826	0.683807	2.3884	139.078	-1.35042	-4.20221	0.199338	14.2883	-3.74766	0.0517847	0.0486989	0.0298479	-0.481888	0.0782987	0.0256985	-1.02794	-1.02794	1.74522	3.99169	-0.22455	-3.42644	6.31189	11.7208	17.886	16.456	18.6327	16.6436	11.2669	5.68115	1.12348	-1.88145	-4.03723	-8.80725	-6.11951
IBERS_Miscanthus_Plate1G07_sequence_1.txt	0.731863	1.12059	13.8499	123.354	14.5038	-2.84026	0.189706	20.0894	9.62232	0.0487093	0.0470409	0.028541	-0.0749016	-0.22539	0.0256985	-1.01358	-1.01358	-0.707809	1.18008	4.46636	-1.52247	-0.0258084	2.5289	7.42181	7.46521	15.8289	16.0638	16.7321	18.4415	16.0153	17.5221	12.9335	11.1373	9.67807
IBERS_Miscanthus_Plate1H02_sequence_1.txt	46.0011	-0.117222	-8.48978	950.801	31.6456	2.06803	0.601801	22.0563	3.14023	0.0346712	0.0354635	0.0146966	-0.280887	0.224561	0.0256985	-0.720166	-0.720166	-0.793042	4.03433	-2.38693	5.73451	4.69665	6.90697	16.9055	16.7993	22.1085	18.9358	22.8371	24.7154	30.4967	35.6114	32.9182	33.7066	34.5197
IBERS_Miscanthus_Plate1B10_sequence_1.txt	4.03718	1.14873	-43.7832	108.281	-10.4156	2.96678	0.509653	30.0974	-6.76212	0.0287935	0.0377305	0.0129868	-0.289217	0.346558	0.0256985	-0.705797	-0.705797	-0.807946	4.07999	-4.02367	7.54009	5.93499	8.46884	13.1349	15.0983	5.55142	-0.539974	-2.18897	-4.14936	-8.0271	-9.45199	-9.7561	-10.4084	-9.86288
IBERS_Miscanthus_Plate1A01_sequence_1.txt	-35.4949	1.4316	-26.781	-258.819	-26.0135	-6.25627	-0.721901	13.1636	5.61071	0.0490114	0.0390616	0.0142256	-0.480353	-0.275354	0.0256985	-0.767705	-0.767705	1.84767	3.96156	5.17966	-0.952289	-1.69684	0.949613	7.95006	5.36685	-3.50495	-2.86425	-6.82492	-18.1394	-24.8996	-22.7356	-23.8965	-23.2345	-21.7175
IBERS_Miscanthus_Plate2C04_sequence_1.txt	28.031	0.855562	-44.915	116.571	16.5035	-2.9131	-0.30437	13.477	0.491372	0.0489573	0.0435475	0.0225278	-0.477601	-0.266476	0.0256985	-0.88757	-0.88757	1.78436	3.92917	4.98074	-3.46247	-1.04748	0.993963	7.91904	8.17415	12.4046	8.85411	10.8295	13.3376	16.4503	13.2472	15.2401	18.2029	17.5285
IBERS_Miscanthus_Plate1E12_sequence_1.txt	-33.6255	0.249066	0.110397	-159.499	2.01163	-4.55241	-0.272826	21.0722	4.28164	0.046433	0.0504086	0.0244044	0.549672	0.401454	0.0256985	-0.997029	-0.997029	-0.790712	-7.42383	-4.74138	8.589	13.961	15.9798	19.7553	20.2081	14.6274	9.16802	9.22511	6.57798	3.40126	4.08318	4.11075	2.83703	3.10643
IBERS_Miscanthus_Plate1B05_sequence_1.txt	-11.8212	-0.457918	22.7437	458.883	30.5391	-5.3201	0.616449	43.2716	-0.0550071	0.0333999	0.0382896	0.0139719	-1.10854	-0.605835	0.0256985	-0.763288	-0.763288	9.67651	9.75251	5.07905	3.18609	2.91615	2.79763	9.94396	13.3125	21.3383	21.9775	27.4244	27.0361	27.3363	29.6485	29.4417	29.0978	28.4013
IBERS_Miscanthus_Plate2A02_sequence_1.txt	12.726	-1.48933	-87.7808	-241.054	12.9417	0.216104	0.609897	19.3913	-8.93859	0.0332979	0.0322986	0.0120666	0.13453	0.252179	0.0256985	-0.631011	-0.631011	-0.708569	-1.71484	-2.75179	-2.32606	3.96173	3.23365	4.24787	7.99627	6.21718	4.94329	0.629884	3.10605	6.78726	8.46364	9.4666	11.1223	13.8708
IBERS_Miscanthus_Plate1H07_sequence_1.txt	-6.75633	-0.385256	27.3697	365.876	10.8245	-1.11729	0.299586	22.7304	4.90814	0.0633507	0.0518122	0.0307169	-0.0677123	-0.0791153	0.0256985	-1.09732	-1.09732	-0.747976	1.17323	2.35042	-0.334853	-0.343629	0.748189	1.19113	1.89043	1.96431	1.91999	2.49836	6.22142	11.4392	9.99308	15.5282	10.8002	10.2276
IBERS_Miscanthus_Plate1H04_sequence_1.txt	NA	-2.32283	-31.5897	105.654	-14.5531	10.2674	0.090615	-68.3035	0.840123	-0.189866	-0.247609	-0.187209	-1.52049	-1.3114	-0.121644	6.61557	6.61557	14.8193	15.4454	5.22783	-11.1716	-5.39329	-8.83547	-17.0379	-17.1106	-13.9938	-14.9183	-17.7398	-19.478	-17.1337	-19.2375	-15.9587	-15.0626	-12.0322
IBERS_Miscanthus_Plate1H10_sequence_1.txt	-33.0043	0.829376	-76.0374	-499.791	-9.24826	0.160358	-0.768095	-9.23525	0.577264	0.0491434	0.0458434	0.0260393	-0.272894	-0.123738	0.0256985	-0.810017	-0.810017	-0.76987	3.9891	3.07993	4.62145	3.5912	1.8335	-4.27322	-3.72793	-0.0906272	-4.89034	-3.92202	-1.93562	-1.6893	-5.75542	-4.83738	-6.42034	-5.5768
IBERS_Miscanthus_Plate1D10_sequence_1.txt	19.4844	-1.79443	-16.3277	-103.697	-2.09319	7.23894	-0.165877	-13.7458	-0.33614	0.050448	0.0492607	0.0243451	-0.275349	-0.15384	0.0256985	-0.928576	-0.928576	1.72454	3.97097	0.92191	-0.902946	-5.95738	-8.07912	-9.23441	-6.81773	-5.45598	-2.60592	-4.50812	-4.88774	-0.942331	-0.995826	-1.0685	1.15606	1.58482
IBERS_Miscanthus_Plate2B03_sequence_1.txt	-0.968071	0.238103	45.0212	-111.95	22.9528	-6.58164	0.554136	40.1856	-7.01641	0.0428656	0.0442743	0.0212501	-0.480609	0.0927019	0.0256985	-0.850316	-0.850316	1.79384	3.93645	-0.111954	10.0618	11.1896	14.5488	20.4395	24.1353	24.2771	24.6131	24.126	24.8413	24.2519	22.9558	23.7898	22.2966	21.6201
IBERS_Miscanthus_Plate1E10_sequence_1.txt	-21.0039	0.781357	52.0287	-469.837	2.9756	-4.49232	0.491518	27.8668	-6.32996	-0.202635	-0.251261	-0.188865	-0.261634	-0.0588433	0.0256985	4.95797	4.95797	-0.825207	3.91682	1.89889	6.05388	4.27327	3.90127	7.81661	9.91206	11.6284	14.1392	10.1027	9.5949	6.54981	3.69485	1.42809	0.910522	1.18606
IBERS_Miscanthus_Plate1G12_sequence_1.txt	-37.6679	1.20165	31.1953	66.7289	-16.3564	-4.22404	-0.460467	1.51073	4.9228	0.0487869	0.0457138	0.0231412	-0.282482	-0.459007	0.0256985	-0.927166	-0.927166	-0.725089	6.85051	5.33023	6.44558	10.7531	14.5517	18.1364	14.9034	13.0202	1.3304	3.08348	-4.68171	-13.46	-14.3966	-14.5182	-15.7313	-14.1486
IBERS_Miscanthus_Plate1H11_sequence_1.txt	-8.13521	-0.290394	31.4307	408.47	41.5376	-4.4333	1.31576	61.004	-5.65103	0.0614221	0.0563841	0.0375969	0.136862	0.352526	0.0256985	-1.23174	-1.23174	1.83045	-1.72933	-6.9225	13.2066	13.2406	13.7789	19.6721	22.8462	28.0178	30.1232	37.7069	35.8668	39.9805	40.9767	41.0436	39.8624	33.5168
IBERS_Miscanthus_Plate1D06_sequence_1.txt	-4.99329	0.152268	-10.5392	-209.839	18.6256	-4.16453	0.655344	37.1195	-6.71938	0.0526627	0.0466915	0.0289066	0.55311	0.371965	0.0256985	-1.03075	-1.03075	-0.892248	-7.37322	-4.72338	4.63774	1.94672	3.4994	5.03548	5.49394	13.1898	14.6682	16.5659	18.9772	19.6077	16.5772	16.6368	16.1261	19.6742
IBERS_Miscanthus_Plate1D07_sequence_1.txt	-12.974	-0.0502758	54.5768	80.8161	33.5375	-4.37745	1.66136	62.8013	-9.97115	0.0378328	0.0436985	0.0179134	-0.27793	0.0662402	0.0256985	-0.667361	-0.667361	-0.724197	4.00203	0.491478	0.867932	2.02519	3.08061	2.85865	7.13877	16.7435	20.8667	31.1558	31.5905	40.5926	37.759	34.7489	30.7502	29.0606
IBERS_Miscanthus_Plate2B05_sequence_1.txt	5.53865	0.0562742	-59.0433	-49.9761	-1.03765	-5.44383	0.148575	26.868	-1.83475	0.0512059	0.047118	0.0234781	-0.278415	0.0225897	0.0256985	-0.934426	-0.934426	-0.808542	3.96189	0.823804	-4.52756	-0.0205205	0.244589	5.81105	6.74112	8.09119	7.51068	3.59823	4.19756	2.40704	-1.92264	-2.58713	-6.01157	-4.41794
IBERS_Miscanthus_Plate1A06_sequence_1.txt	-23.9122	0.239312	-9.67335	-365.388	9.72259	-6.58026	-0.356056	41.815	-4.2938	-0.186029	-0.242816	-0.183445	-0.268341	0.356122	0.0256985	4.81805	4.81805	-0.735387	3.97984	-3.66677	8.77912	6.14028	1.33009	1.25319	9.36751	10.7401	12.8998	17.3811	12.9991	13.4814	12.2061	8.6826	9.54424	8.73921
IBERS_Miscanthus_Plate2C03_sequence_1.txt	27.8207	-0.714775	33.589	342.458	28.8161	2.77734	1.4279	62.7264	-4.91312	0.0249215	0.0304738	0.013497	0.960929	0.440328	0.0256985	-0.55349	-0.55349	-0.756044	-7.36475	-10.8653	6.52146	8.96051	10.6342	19.5076	17.9274	13.2881	9.87582	8.55665	8.8605	17.3329	19.1338	21.2333	27.7509	27.9982
IBERS_Miscanthus_Plate2F03_sequence_1.txt	40.8129	-0.234095	24.8186	160.1	17.9917	5.88055	0.899919	32.4002	-5.22528	0.0400692	0.038329	0.121525	0.952598	0.251742	0.0256985	-0.643937	-0.643937	-3.3122	-7.33695	-7.44633	1.7417	0.526005	3.82102	4.05864	7.01869	8.9925	8.41844	7.85158	7.39994	13.9251	20.065	21.1418	19.6946	21.6918
IBERS_Miscanthus_Plate2H04_sequence_1.txt	32.6424	-0.470942	43.2715	539.114	11.3298	3.94837	0.292405	-0.30382	-1.70227	0.0473179	0.0414522	0.015562	1.16659	0.408878	0.0256985	-0.843693	-0.843693	-0.733642	-7.36256	-12.6268	10.0228	8.74979	10.2204	9.70957	16.3791	14.1365	16.6504	13.4066	11.4482	11.6319	13.8447	13.7174	13.6461	13.0778
IBERS_Miscanthus_Plate1B11_sequence_1.txt	18.3459	0.401082	12.2296	474.788	32.0555	3.56794	1.18112	56.7767	-3.54265	0.0381724	0.0367894	0.0143898	0.546435	0.386761	0.0256985	-0.66595	-0.66595	-0.751643	-7.37577	-4.60996	14.7114	19.4124	24.9008	29.577	28.3267	29.7845	31.7668	29.8856	27.9369	31.7553	30.8437	32.1992	32.6927	31.9597
IBERS_Miscanthus_Plate1B03_sequence_1.txt	-32.0076	1.206	4.3256	-133.151	-1.20685	-2.37609	-0.255239	19.7754	0.685495	0.047541	0.0422895	0.0202295	-0.895429	0.0156353	0.0256985	-0.956829	-0.956829	6.99883	3.98602	0.747473	3.72845	-1.19562	1.33539	3.68297	6.11127	7.76518	4.63554	6.43232	3.49211	-0.303068	-1.03011	-1.14214	-4.02	-4.42134
IBERS_Miscanthus_Plate2A03_sequence_1.txt	-1.73417	0.284403	-6.98684	390.082	37.0103	-4.93884	0.820616	64.9542	-3.6863	0.0205357	0.0253664	0.0027512	0.33599	-0.0802639	0.0256985	-0.465162	-0.465162	-0.708814	-4.5155	2.24199	0.0251821	7.61404	6.41167	4.82088	14.0717	25.1325	23.2519	29.0054	33.801	35.5805	36.0527	34.8781	34.1919	34.5715
IBERS_Miscanthus_Plate1G03_sequence_1.txt	12.7578	-0.24828	-59.1064	-361.388	18.6382	-5.3001	1.26094	48.8463	-12.227	-0.206777	-0.252996	0.0166945	0.548598	-0.0824304	-0.121644	3.03743	3.03743	4.4498	-1.70008	-11.6301	-5.94615	-10.2597	-14.617	-25.1773	-25.2784	-20.9317	-13.1726	-7.808	-2.24041	6.54465	9.64539	11.2405	12.0551	13.0941
IBERS_Miscanthus_Plate2D02_sequence_1.txt	5.63395	0.181027	-40.447	680.529	34.0305	1.3782	1.47509	60.2815	-3.62201	0.0523162	0.0484277	0.0256801	0.346104	0.399871	0.0256985	-0.975733	-0.975733	-0.824634	-4.58807	-4.96648	8.4026	6.89873	11.7589	20.4189	19.31	27.4474	30.9534	27.0249	29.4831	31.5849	34.7566	29.8	30.7213	33.399
IBERS_Miscanthus_Plate2F01_sequence_1.txt	56.3964	-1.43034	-5.58745	-113.981	21.7992	11.6899	2.70963	-5.38439	-14.6875	0.0460935	0.0493139	0.0237713	-0.266201	0.249618	0.0256985	-0.900318	-0.900318	1.7538	1.07936	-2.3489	5.07834	0.573474	-1.95303	-2.28309	-1.71546	0.381486	-5.90988	1.75889	3.49958	5.91538	15.6109	21.9942	20.9956	20.0857
IBERS_Miscanthus_Plate2C01_sequence_1.txt	3.45823	0.909406	21.3451	247.25	10.7215	-3.9077	0.384068	17.8765	0.758597	0.0503252	0.0520462	0.0303648	-0.0721258	-0.108004	0.0256985	-1.06291	-1.06291	-0.819564	1.126	2.88316	0.751608	-1.35209	-1.21952	8.42353	8.88571	19.3697	18.0361	15.9211	15.1256	15.6111	15.1761	12.9858	14.1897	13.2575
IBERS_Miscanthus_Plate2A04_sequence_1.txt	0.185063	0.00647184	-4.15084	204.377	7.18177	-1.98913	-0.274742	13.2001	4.90616	0.0397955	0.0443646	0.0257423	0.540217	0.095688	0.0256985	-0.915263	-0.915263	-0.696207	-7.3559	-0.402858	0.982127	-2.49479	-2.47977	1.45984	2.25406	-1.82205	0.66527	3.82466	4.62722	8.57734	9.4366	9.31352	8.8123	9.47361
IBERS_Miscanthus_Plate2E05_sequence_1.txt	44.335	-0.681746	119.668	711.982	39.327	9.12135	1.74973	35.4534	-5.70011	0.0533243	0.0487771	0.0308336	0.544581	0.22421	0.0256985	-1.05358	-1.05358	-0.836942	-7.30952	-2.49715	7.01783	8.18821	9.71691	16.3955	19.0801	22.7772	24.6666	29.9305	27.0209	29.5897	33.9966	37.4227	39.9188	42.5451
IBERS_Miscanthus_Plate2G04_sequence_1.txt	NA	-3.01072	-40.268	-181.477	-8.1313	11.5871	1.53843	-67.4525	-5.20742	0.0479362	0.0425714	0.0203721	0.132658	0.209195	0.0256985	-0.743382	-0.743382	-0.84542	-1.68263	-1.89543	-6.84675	-7.87096	-10.5937	-15.3958	-19.3668	-20.2028	-20.1962	-21.5128	-17.7138	-11.9746	-11.7947	-7.64651	-3.3378	-2.5776
IBERS_Miscanthus_Plate2A06_sequence_1.txt	-8.03944	0.431834	24.1289	4.55052	19.753	-1.5136	0.0742359	65.8806	-5.86266	0.0569552	0.0439003	0.125882	1.17201	0.377548	0.0256985	-0.9626	-0.9626	-3.3017	-7.36142	-12.31	10.5939	14.6103	15.954	26.3248	26.5322	25.13	21.3673	26.3339	24.4927	22.6018	23.2248	19.928	21.7924	20.1074
IBERS_Miscanthus_Plate2B02_sequence_1.txt	NA	-2.05078	-45.7474	287.194	-15.6261	8.70515	1.08135	-63.4968	-4.46928	0.0369576	0.041104	0.0144728	-0.0794871	0.196976	0.0256985	-0.826053	-0.826053	-0.734188	1.18939	-1.78228	-5.80983	-7.51002	-12.8958	-18.0018	-23.3269	-25.9512	-27.4405	-24.273	-21.3496	-22.3956	-19.8007	-16.6338	-13.5285	-11.7673
IBERS_Miscanthus_Plate1F03_sequence_1.txt	12.3836	0.0698578	-21.7777	-137.077	27.1391	-1.95043	0.756337	37.9022	-3.54427	0.0338579	0.0367719	0.0142251	-0.272511	-0.196795	0.0256985	-0.674872	-0.674872	-0.738932	4.02429	3.85582	-4.74078	-1.32189	0.58552	2.95323	0.825798	9.58279	14.6103	16.138	23.3007	25.9493	29.7841	29.3492	27.8527	28.3871
IBERS_Miscanthus_Plate1F02_sequence_1.txt	-32.3465	1.67133	13.7388	213.707	26.6343	-9.29911	-0.105828	63.5088	-2.98836	0.0258178	0.0318586	0.010632	-0.903825	-0.456072	0.0256985	-0.58495	-0.58495	7.06695	6.88628	5.05019	-0.956461	2.20213	7.34497	14.712	25.7968	31.6537	36.2499	39.5094	33.5872	31.7545	28.9447	24.27	20.9606	20.465
IBERS_Miscanthus_Plate1C05_sequence_1.txt	-29.6356	1.49002	9.92519	74.4233	13.5405	-2.83093	-0.787077	15.7272	6.98023	0.041087	0.0438326	0.0207108	-0.280373	0.302468	0.0256985	-0.807361	-0.807361	-0.75544	4.0034	-2.91949	11.1455	12.6494	18.405	27.7154	31.0216	33.2509	29.9863	24.6554	20.1371	13.019	14.1624	13.1666	11.2272	11.7065
IBERS_Miscanthus_Plate1F06_sequence_1.txt	-31.0423	1.20311	37.1098	-137.965	4.37887	-6.40605	0.0931724	19.7048	-0.92254	0.0355676	0.0369095	0.00588576	-0.277678	0.0657643	0.0256985	-0.64636	-0.64636	-0.770601	3.99839	0.394122	6.41498	5.98977	5.35319	11.0959	14.4211	8.43274	10.2451	9.77018	8.46032	6.75405	5.52004	6.30254	5.36391	6.73928
IBERS_Miscanthus_Plate1A11_sequence_1.txt	-21.3224	0.921205	40.9442	-37.21	-16.5416	-4.90966	-0.0227351	2.58651	-1.69066	0.0190188	0.0271571	0.00911141	0.136778	0.244018	0.0256985	-0.489575	-0.489575	-0.823217	-1.70284	-2.65799	8.23552	7.68961	10.2104	10.6079	10.8661	7.01137	1.24284	-3.89745	-8.88418	-11.442	-13.5944	-12.4324	-14.1518	-17.0323
IBERS_Miscanthus_Plate2H03_sequence_1.txt	-37.507	0.744758	41.9077	-136.158	-1.91091	-5.91777	-1.21107	4.5989	6.50887	0.0500304	0.0424349	0.0218534	0.13148	0.0757183	0.0256985	-0.959846	-0.959846	-0.720129	-1.66654	-0.052252	7.31864	6.08806	9.59128	11.6769	12.1139	8.26769	7.5002	11.6209	5.32911	0.999832	-1.26134	-4.10439	-5.86486	-2.96472
IBERS_Miscanthus_Plate1C10_sequence_1.txt	-33.378	1.07163	25.6571	-289.813	-6.39322	-9.19059	-0.267988	24.0167	-0.250376	0.0372063	0.0343821	0.0160949	-0.684347	-0.494169	0.0256985	-0.655095	-0.655095	4.36472	6.79626	5.7659	-4.42946	-3.39205	-0.374436	4.91295	6.81543	7.01622	7.10887	8.73473	3.67117	-0.554635	-3.52639	-5.69548	-4.78863	-4.56076
IBERS_Miscanthus_Plate1B09_sequence_1.txt	-45.069	0.994779	26.0098	-340.371	-8.69748	-7.41112	-0.903372	19.6229	2.56519	0.0594278	0.053879	0.0231626	-0.278019	-0.0958857	0.0256985	-1.07099	-1.07099	-0.774291	4.0278	2.84017	1.51894	-0.135911	-1.14498	-1.17444	0.949565	-4.27222	-4.78821	-0.403145	-0.262376	-3.08261	-3.92652	-6.50208	-6.77184	-8.47951
IBERS_Miscanthus_Plate1E09_sequence_1.txt	3.8554	-0.175872	62.4299	535.515	19.4795	-1.4363	-0.121685	36.0837	0.389624	0.0603869	0.0518888	0.0318009	0.342143	0.231965	0.0256985	-1.16003	-1.16003	-0.772408	-4.53436	-2.62203	5.10048	8.53389	11.781	21.2301	22.7346	20.888	15.5237	14.9954	17.0376	23.7629	22.012	22.7659	22.5494	21.7972
IBERS_Miscanthus_Plate1G04_sequence_1.txt	-15.9935	1.0617	13.9299	255.68	4.18886	-6.40214	-0.148101	51.8367	3.04493	0.0438491	0.0467889	0.0240119	0.963594	0.00392721	0.0256985	-0.922226	-0.922226	-0.772915	-7.38785	-4.15595	1.81194	5.73453	7.67525	9.87582	10.2224	3.17045	4.87843	6.08382	9.11299	8.58771	8.68257	6.31643	6.28768	6.53822
IBERS_Miscanthus_Plate2C06_sequence_1.txt	-37.3289	0.87348	5.82632	-186.692	-2.34358	-3.18313	-0.394937	18.8844	-1.07604	0.0552187	0.0448001	0.0251066	-0.280868	0.0510853	0.0256985	-1.05513	-1.05513	-0.769479	3.98645	0.195328	-0.30979	5.85735	4.8328	8.85544	10.5461	5.87853	5.76378	6.06056	-1.4215	-2.99374	0.909889	-0.2858	-3.20775	-2.36372
IBERS_Miscanthus_Plate2E06_sequence_1.txt	-37.5337	0.926131	-18.3568	-172.626	-3.85813	-5.04261	-0.340173	17.3457	-0.629446	0.0451159	0.0382489	0.0216816	-0.480046	-0.0046438	0.0256985	-0.646564	-0.646564	1.77714	3.97136	1.64694	3.10042	3.00762	7.1865	10.3374	15.65	10.1645	8.40356	8.26468	1.91236	0.612536	-0.443575	-1.97544	-1.54815	-3.01478
IBERS_Miscanthus_Plate1H03_sequence_1.txt	-35.5574	-0.250944	-39.9345	-383.725	-15.03	-4.65855	0.0771882	-6.20494	-2.38373	0.0520023	0.0388732	0.013195	-0.0673756	0.0893414	0.0256985	-0.781372	-0.781372	-0.77313	1.11459	-0.271908	-6.58506	-4.23944	-4.92704	-7.5568	-9.3856	-6.90447	-11.6113	-16.0311	-14.283	-9.88593	-12.814	-15.6038	-13.7352	-11.4766
IBERS_Miscanthus_Plate2D06_sequence_1.txt	-28.0135	1.28927	73.4449	-63.0688	-1.37291	-7.31671	-0.821972	19.6352	1.72755	0.0324456	0.0329188	0.0184665	0.546843	-0.0318719	0.0256985	-0.671636	-0.671636	-0.752798	-7.39818	1.61845	3.53705	4.10938	2.19033	-1.68562	-4.29662	-11.8864	-6.58743	-6.22341	-0.933534	-0.501496	-0.0528278	-0.480053	-2.20588	-3.71808
IBERS_Miscanthus_Plate1B06_sequence_1.txt	-33.7458	1.57159	10.9012	-105.526	-4.34315	-3.46692	-0.993301	16.3033	3.95798	0.0490342	0.047874	0.0270786	-0.275822	-0.294972	0.0256985	-0.999915	-0.999915	-0.742625	3.97687	5.2773	2.88793	4.17256	4.21671	11.7254	10.44	13.0641	5.69697	10.0696	3.77033	0.276593	-3.7583	-5.07105	-6.51571	-3.84571
IBERS_Miscanthus_Plate2H02_sequence_1.txt	-21.9302	0.836279	-28.3663	-95.844	-5.51241	-3.40346	-1.26452	-5.36722	9.44835	0.0312546	0.0369425	0.0192986	0.335813	-0.153014	0.0256985	-0.707218	-0.707218	-0.739538	-4.53755	3.20188	-0.509708	-7.85929	-10.0215	-16.434	-13.0054	-17.5601	-12.5055	-10.6757	-6.01731	-6.20888	-5.1073	-5.46085	-9.65597	-10.0139
IBERS_Miscanthus_Plate2H05_sequence_1.txt	-22.891	0.356977	-16.5255	-428.499	-21.4587	-0.410622	-1.19445	-1.22184	0.815217	0.0351862	0.0341564	0.0151347	-0.268086	-0.233878	0.0256985	-0.585633	-0.585633	-0.786567	3.95859	4.51083	3.13125	1.66504	3.73709	2.46965	5.46812	6.92279	0.970822	-10.3146	-13.303	-16.9853	-20.4139	-24.2145	-24.8275	-24.1477
IBERS_Miscanthus_Plate1E05_sequence_1.txt	-22.8813	0.0275256	30.755	-55.6056	14.4817	-5.69357	0.0956458	46.3975	-3.98044	0.0399884	0.0388377	0.018833	-0.273545	-0.28636	0.0256985	-0.760724	-0.760724	-0.717909	3.96196	5.34722	-8.88375	-2.53402	-3.01408	5.51203	11.3569	18.2952	20.4931	17.9332	16.3495	14.3845	16.0634	13.757	16.6808	15.9192
IBERS_Miscanthus_Plate1H12_sequence_1.txt	-34.3389	1.52841	-33.2602	-214.294	-4.46767	-7.50505	-1.00674	16.0291	-0.941968	0.0706351	0.0567547	0.0388374	-0.273996	0.0108678	0.0256985	-1.33106	-1.33106	-0.845593	3.95757	0.904299	7.90176	14.8268	19.2523	22.6562	23.4718	17.0413	12.6208	11.4423	2.81624	-2.70291	-4.45355	-7.04929	-9.23482	-11.1522
IBERS_Miscanthus_Plate1C01_sequence_1.txt	-35.0495	0.399237	42.3371	-87.8029	0.432396	-4.2553	-0.994463	25.5742	1.76349	0.0462984	0.0407278	0.0147667	0.141189	0.117324	0.0256985	-0.718864	-0.718864	-0.778574	-1.72519	-0.224846	4.29079	0.989155	3.57203	3.84403	4.2931	2.27088	6.10857	5.56305	4.78241	3.59827	1.16665	2.13228	0.576119	0.0496329
IBERS_Miscanthus_Plate2G05_sequence_1.txt	-29.8834	1.63154	-29.9113	-200.581	15.189	-6.84905	-0.241535	19.9561	-3.45429	-0.20297	0.03925	0.0153783	-0.279665	-0.287538	0.0256985	1.20529	1.20529	-0.776343	4.03119	5.12487	-4.67795	-2.17095	1.98941	12.1129	14.2022	26.6774	24.6808	24.7251	19.9078	14.1743	14.662	15.8392	12.2047	11.3923
IBERS_Miscanthus_Plate1F01_sequence_1.txt	-37.6416	0.743485	152.968	-155.561	-6.73616	-6.03503	-1.02653	17.9867	3.81616	0.0231614	0.0323409	0.0140239	0.54099	0.0486804	0.0256985	-0.594617	-0.594617	-0.664627	-7.32596	0.120699	3.67861	-0.941211	-1.82177	-2.25801	3.09175	5.89478	3.77368	4.10882	2.82301	-1.737	-4.59351	-4.3835	-4.55181	-6.48569
IBERS_Miscanthus_Plate2E03_sequence_1.txt	-28.0474	1.46666	2.72962	-284.802	-8.04243	-9.40944	-1.27207	-6.15862	4.67264	0.057448	0.0466387	0.0225574	0.133758	0.0935336	0.0256985	-0.939615	-0.939615	-0.74198	-1.66402	-0.0534017	5.71081	3.70065	6.77433	10.8953	14.1716	9.27469	10.0145	6.89831	3.13273	-0.203741	-2.54004	-6.45345	-6.94762	-7.3526
IBERS_Miscanthus_Plate1F11_sequence_1.txt	-31.201	1.31302	30.9933	-45.8573	4.88245	-5.59628	-0.818443	10.3812	8.11764	0.0255334	0.0287653	0.00937668	-0.287745	-0.303956	0.0256985	-0.519895	-0.519895	-0.706198	4.02797	5.81406	3.23007	2.86291	4.79896	11.4713	17.7201	19.7751	22.0024	16.5896	16.2444	11.673	7.21494	5.10054	5.60271	6.23725
IBERS_Miscanthus_Plate1C09_sequence_1.txt	-41.6855	1.06549	40.093	-450.406	-1.75047	-8.76117	-0.467709	10.9914	-2.74302	-0.193795	0.043581	0.022822	-0.281226	-0.294269	0.0256985	1.05954	1.05954	-0.748899	4.00022	5.32595	0.332708	-3.26366	-1.12474	0.995138	4.90472	10.281	12.5181	12.5088	6.35395	-0.209861	-0.345493	-2.02233	-4.99844	-9.76678
IBERS_Miscanthus_Plate1C04_sequence_1.txt	-33.5976	0.744203	88.6357	-196.679	-6.56897	-5.5752	-0.674121	14.5098	-0.245997	0.0366298	0.0363341	0.0201587	-0.491264	-0.317323	0.0256985	-0.7968	-0.7968	1.83199	4.04365	5.38665	-0.953122	-2.79181	-0.409953	5.18288	0.443983	4.22386	-1.92206	3.38424	0.562251	-0.885317	-2.36153	-2.7659	-3.14773	-3.33703
IBERS_Miscanthus_Plate2B06_sequence_1.txt	18.4085	0.635617	-26.6567	-453.351	-10.3794	5.45892	-0.468727	-25.6297	-0.379876	0.0414644	0.0361167	0.0188262	0.143715	0.041136	0.0256985	-0.765903	-0.765903	-0.781458	-1.72399	0.192074	-1.07781	-4.85442	-7.8199	-12.0966	-13.2688	-6.57404	-6.23699	-6.22778	-6.21177	-7.4241	-7.59535	-8.04822	-7.30935	-6.68514
IBERS_Miscanthus_Plate1A10_sequence_1.txt	13.4592	0.0942984	43.3686	-219.518	-32.9696	4.58312	0.308422	-47.216	-2.22487	0.0511704	0.0491671	0.022736	0.544187	-0.131016	0.0256985	-0.979493	-0.979493	-0.710157	-7.35716	2.99187	-4.27917	-8.26141	-10.3964	-17.3074	-15.9108	-26.0204	-20.5432	-27.3695	-22.7977	-28.0414	-26.657	-27.5117	-31.0203	-27.1262
IBERS_Miscanthus_Plate1C06_sequence_1.txt	-2.47235	0.172183	2.95456	-26.3707	-6.18501	-1.42788	-0.225257	-13.5005	-1.0327	0.0440194	0.0403018	0.0145378	0.141564	0.39619	0.0256985	-0.745211	-0.745211	-0.804651	-1.76725	-4.52967	4.32763	-3.75203	-4.92235	-7.05032	-10.7878	-5.67981	0.0281277	1.24901	-2.46381	-3.95535	-3.12094	-4.23041	-4.38473	-4.11438
IBERS_Miscanthus_Plate1B07_sequence_1.txt	-4.81864	-0.6789	53.3704	445.731	-3.04882	3.35472	0.812388	24.2963	4.84246	0.0493408	0.0439991	0.0213205	0.345043	0.311212	0.0256985	-0.825095	-0.825095	-0.711945	-4.5601	-3.10284	-5.93524	-4.35738	-5.76228	-8.25953	-6.5432	-5.10864	-6.80052	-5.45046	-2.85161	-2.73108	-3.50657	-4.68223	-1.96527	-3.87863
IBERS_Miscanthus_Plate2B04_sequence_1.txt	10.6211	-0.208246	39.6846	66.1544	13.9125	1.24855	0.244256	24.4229	-4.7869	-0.1989	0.0427409	0.0174434	0.54175	0.199195	0.0256985	1.1614	1.1614	-0.721194	-7.34983	-1.85183	2.05809	1.07061	-0.703076	-1.43354	-0.689222	2.52384	7.22474	8.66486	10.9529	14.5216	16.4131	14.9592	12.5368	11.7069
IBERS_Miscanthus_Plate1D12_sequence_1.txt	-4.35319	0.983543	-130.536	-525.475	-37.2271	-1.3898	-1.13081	-28.3783	-0.953338	-0.763528	-0.968107	-0.437604	-0.00645325	-0.0428458	0.0205946	16.3557	16.3557	-0.72303	0.149443	1.90319	-5.45939	-10.4519	-16.9775	-24.7309	-33.4176	-49.2845	-49.0493	-51.224	-57.2974	-58.9845	-59.9217	-59.2124	-59.6179	-60.4097
IBERS_Miscanthus_Plate1F10_sequence_1.txt	-5.12304	-0.276011	23.0253	629.435	27.3173	-2.77551	0.0881549	33.8171	-2.22779	0.0378487	0.0387075	0.0175444	0.137426	0.189979	0.0256985	-0.709884	-0.709884	-0.746806	-1.68132	-1.98749	3.77577	7.92743	12.4652	21.294	24.2878	29.8346	24.9128	25.7802	30.4819	28.9829	28.755	27.7723	27.5078	27.8534
IBERS_Miscanthus_Plate1E01_sequence_1.txt	-19.6187	0.70553	-18.9606	-75.5871	-6.81283	-5.06362	-1.29301	-12.6507	12.5844	0.0381898	0.0373394	0.0107018	0.543439	0.291059	0.0256985	-0.711164	-0.711164	-0.719653	-7.42107	-2.96734	4.96352	3.94642	5.80913	4.2551	0.313273	-2.94807	-2.41652	-4.46687	-4.94244	-6.79246	-5.59215	-6.56166	-7.07296	-7.90083
IBERS_Miscanthus_Plate1C12_sequence_1.txt	69.5942	-1.30603	-171.662	-736.963	-23.7159	4.62262	-0.0565421	-71.3252	-13.4959	-0.670879	-0.817463	-0.59424	-0.272794	-0.130775	0.0256985	15.8362	15.8362	-0.775088	3.94099	2.69765	-10.4033	-6.41127	-9.2137	-15.2878	-19.2128	-22.6822	-22.3995	-23.8654	-26.5397	-26.8661	-26.257	-22.7372	-21.9269	-23.5895
IBERS_Miscanthus_Plate1H08_sequence_1.txt	-23.0046	0.0384216	-24.2916	-284.16	-16.7099	-1.1357	-1.35579	1.92989	8.45004	0.0496499	0.0504675	0.0202516	-0.0765011	-0.108198	0.0256985	-0.901493	-0.901493	-0.711444	1.22683	2.95841	-2.07204	-3.08092	-2.71316	-4.7299	-10.6694	-9.26473	-11.6508	-12.7483	-12.8435	-12.7808	-12.3797	-13.8306	-16.6943	-15.8852
IBERS_Miscanthus_Plate1B04_sequence_1.txt	-19.4103	0.906557	-10.9364	82.6061	13.4522	-8.38554	-0.797907	20.0424	1.31798	0.0246649	0.0319687	0.0124315	-0.278389	0.054489	0.0256985	-0.609737	-0.609737	-0.813079	4.0136	0.212209	7.39257	6.4328	7.06197	11.5181	15.869	18.8611	16.5601	13.1071	17.8362	17.1547	14.9153	13.6463	15.8544	14.3389
IBERS_Miscanthus_Plate2D01_sequence_1.txt	-9.78496	-0.855912	2.38878	442.255	-29.9579	2.84801	-2.16034	-32.9072	20.7943	0.0382646	0.0417795	0.0199237	-0.275229	-0.0549991	0.0256985	-0.843482	-0.843482	-0.83204	3.98649	1.9592	3.93946	-4.06048	-5.62422	-7.90154	-6.95254	-11.1297	-17.7797	-22.8898	-23.7378	-27.8885	-24.1023	-25.3826	-25.5643	-24.474
IBERS_Miscanthus_Plate1E02_sequence_1.txt	-6.22832	0.481885	-78.4653	-3.83687	-6.89507	-3.56971	-1.1967	-7.23634	4.72721	0.0486534	0.0493922	0.0287588	0.753851	0.10784	0.0256985	-1.02109	-1.02109	-0.746392	-7.42396	-3.07246	-3.4296	-2.99477	-4.63134	-6.38669	-2.19738	-5.50586	-4.12179	-3.86607	-7.12714	-9.55767	-5.78059	-5.58367	-8.16573	-7.81395
IBERS_Miscanthus_Plate1H01_sequence_1.txt	64.5839	-0.0897755	-75.7642	-256.524	-6.81513	2.7025	0.293996	-48.4315	-2.51002	0.0322078	0.0409455	0.0178182	-0.28748	0.36859	0.0256985	-0.783259	-0.783259	-0.781133	4.06435	-4.51599	8.6844	5.86233	6.83996	8.83292	9.29198	5.96301	2.98409	0.228422	-3.00273	-1.63022	-1.18772	-5.83387	-4.72186	-5.44262
IBERS_Miscanthus_Plate1A05_sequence_1.txt	31.3445	-1.0453	8.93526	-141.658	17.8299	-1.07361	1.56715	13.1424	-10.0417	0.0398217	0.0417133	0.0191324	-0.283489	-0.254602	-0.121644	-0.828482	-0.828482	-0.733211	4.00987	4.58731	-0.420439	-2.75177	-3.01184	-3.86787	-0.290528	0.309449	-0.84608	4.81848	11.4768	13.7738	16.9246	16.9603	20.9752	19.1239
IBERS_Miscanthus_Plate1C07_sequence_1.txt	-21.2117	-0.714222	30.9474	-126.569	12.8202	-5.71253	0.0825983	27.6969	-1.55196	0.0495658	0.046914	0.0214332	0.132502	0.218066	0.0256985	-0.896015	-0.896015	-0.796282	-1.65391	-2.10278	5.67716	6.50164	9.13543	16.133	16.2395	14.4394	14.0097	13.5284	13.1616	13.929	13.7627	14.7018	14.72	14.0627
IBERS_Miscanthus_Plate1E07_sequence_1.txt	24.9226	-0.45765	-8.63012	242.79	-2.19377	-0.509032	0.924735	1.73854	-3.29027	0.0542	0.0501021	0.030767	-0.0671039	0.262046	0.0256985	-1.17785	-1.17785	-0.806816	1.13763	-2.81967	-2.02535	-1.61008	0.696513	-1.94769	1.10109	-5.29456	-4.94211	-4.67896	-3.68271	0.219518	-0.710074	1.43566	1.21291	-0.672799
IBERS_Miscanthus_Plate1D05_sequence_1.txt	-21.1513	0.475634	31.8148	-521.423	-8.45187	-2.9485	-0.857983	5.93331	-0.0528052	-0.201168	-0.251729	-0.189601	-0.279848	-0.0424877	0.0256985	4.90337	4.90337	-0.703235	4.05299	2.0277	-9.76207	-5.31372	-8.60039	-13.8759	-11.1909	-11.8977	-6.50795	-9.93757	-11.0528	-7.96849	-4.77429	-6.39314	-5.66545	-6.51236
IBERS_Miscanthus_Plate2F06_sequence_1.txt	-18.0471	-0.362374	52.8561	217.636	21.74	-3.68342	0.619302	34.5084	-2.79282	0.0342774	0.0345611	0.220924	0.546731	-0.224027	0.0256985	-0.723547	-0.723547	-3.30873	-10.2165	4.20619	-3.41818	-2.7791	-2.93516	0.250043	3.85063	9.17717	14.3797	12.7523	14.8324	16.3139	15.8128	20.202	22.0279	23.595
IBERS_Miscanthus_Plate2C02_sequence_1.txt	0.355762	0.236856	-121.242	-388.511	-14.3631	-1.91516	-1.26183	-6.20108	-2.10671	0.039496	0.044407	0.0261439	0.551252	0.225479	0.0256985	-0.77071	-0.77071	-0.86919	-7.38963	-2.23039	-2.58061	-3.30277	-7.14046	-10.6946	-10.9376	-14.1168	-16.1232	-15.055	-15.9073	-15.9438	-12.1064	-10.3299	-11.5868	-15.6082
IBERS_Miscanthus_Plate1G06_sequence_1.txt	37.3515	0.319919	70.4885	655.508	29.6942	-1.14666	0.910048	23.9068	-1.66194	0.0261215	0.0310359	0.0146965	0.13562	0.203086	0.0256985	-0.56322	-0.56322	-0.786542	-1.67159	-2.2767	4.12637	10.3521	9.24237	16.6999	19.7006	20.0487	17.7371	18.6199	23.0594	30.3595	28.2961	31.9268	31.2306	31.6285
IBERS_Miscanthus_Plate1A09_sequence_1.txt	1.92798	-0.839735	23.4422	534.616	17.1568	-1.92922	0.58461	38.9131	2.45568	0.0722053	0.0622592	0.0419408	0.348417	0.378904	0.0256985	-1.40629	-1.40629	-0.780545	-4.54906	-4.94923	6.02226	3.15487	4.94048	8.10943	9.73975	5.60112	1.65761	9.04977	10.5252	14.4825	15.0218	19.7035	19.483	18.9521
IBERS_Miscanthus_Plate1H05_sequence_1.txt	68.1898	-1.72575	-102.814	-307.145	-5.21571	6.84228	-1.49394	-45.6482	12.2744	-0.177771	0.0550235	0.0298703	-0.283302	-0.298883	0.0256985	0.84866	0.84866	-0.736034	4.02192	5.79618	-11.0237	-9.01206	-11.4315	-23.468	-27.7671	-24.3133	-14.4082	-8.08257	-6.44191	-4.97063	-2.35549	-1.32663	0.81025	1.2726
IBERS_Miscanthus_Plate1H06_sequence_1.txt	73.877	-1.10326	-147.455	-679.723	-54.5803	7.64938	-1.89078	-117.639	-0.0824416	-0.211963	-0.257648	-0.194938	-0.286532	-0.44949	-0.268987	5.05262	5.05262	-0.702227	6.87633	4.07071	-10.8086	-13.3575	-18.9468	-33.8767	-44.3873	-56.0069	-54.2469	-56.026	-55.0096	-51.2362	-53.1108	-51.3408	-50.8161	-50.1782
IBERS_Miscanthus_Plate1G05_sequence_1.txt	-4.78847	0.363207	0.190752	-147.245	15.5284	-1.86213	0.62773	35.158	-6.49386	0.0497052	0.0469854	0.024458	-0.278675	-0.277794	0.0256985	-0.978575	-0.978575	-0.788107	4.01898	5.07981	4.05558	3.03072	8.2986	12.2827	13.7425	20.9731	13.8176	14.6489	18.8218	18.8228	10.0362	7.7246	4.28099	4.65705
IBERS_Miscanthus_Plate2H01_sequence_1.txt	16.2054	-1.26092	17.5382	206.746	-4.62586	6.13687	0.825037	3.34946	-0.763927	0.056859	0.0488984	0.0253123	0.34408	0.423754	0.0256985	-0.967654	-0.967654	-0.824216	-4.53902	-4.79999	12.2032	7.60906	8.53614	6.83698	9.22588	8.09856	4.96221	0.55137	0.314528	0.269932	-1.98058	-1.51678	-3.04122	-3.49173
IBERS_Miscanthus_Plate1C11_sequence_1.txt	NA	-1.30566	-111.637	NA	-45.6094	NA	0.215124	-70.1874	-11.2535	-0.286232	-0.372458	-0.256552	-0.222073	0.31842	0.0206391	7.12471	7.12471	-0.703948	3.33441	-3.68089	-6.12259	-14.4311	-20.3679	-36.3567	-48.9468	-62.8244	-68.4408	-77.6564	-81.5254	-84.7	-86.009	-84.3466	-83.7151	-84.2014
IBERS_Miscanthus_Plate1D08_sequence_1.txt	-8.46839	0.0873515	-32.0127	-102.788	15.2785	-6.21707	0.134819	36.9154	-5.80474	0.0444316	0.0431147	0.0163092	-1.09535	-0.376865	0.0256985	-0.860432	-0.860432	9.59479	6.80947	4.27365	4.6467	7.28937	10.0442	18.9259	18.6765	20.9738	16.5457	17.0095	19.0451	19.0293	18.037	15.2854	16.9495	15.3175
IBERS_Miscanthus_Plate1G01_sequence_1.txt	-21.2869	0.626162	30.2424	-502.039	-4.09261	-6.20285	-0.630977	23.6543	-4.38243	0.0253462	0.0329317	0.0145969	-1.11315	-0.639184	0.0256985	-0.596747	-0.596747	9.59708	9.7433	5.42961	-1.20996	-3.02748	-2.6213	-2.73225	1.01015	5.18458	3.6721	0.0212776	0.817241	-2.32752	-0.0898601	-1.33259	0.388381	-2.56718
IBERS_Miscanthus_Plate1F04_sequence_1.txt	-27.9623	1.27105	-39.4419	-431.467	-38.0962	2.15579	-1.62782	-33.3538	13.9022	0.027955	0.0335153	0.0134656	-0.483354	-0.253023	0.0256985	-0.508231	-0.508231	1.83343	4.04893	4.82414	5.40606	-1.72423	-1.18583	0.135463	-2.17717	-9.8285	-16.7421	-24.2373	-29.2806	-32.4072	-34.7387	-36.4882	-35.4657	-34.8128
IBERS_Miscanthus_Plate2A01_sequence_1.txt	-37.6769	0.846967	-7.8174	-435.994	-11.2979	-6.0238	-0.683031	2.41692	1.6942	-0.198455	-0.249731	-0.18836	-0.290602	-0.108701	0.0256985	4.82456	4.82456	-0.75757	4.05371	2.82518	2.26617	3.85896	7.66186	7.36449	5.43365	1.8175	-1.18286	-1.92784	-4.10227	-4.94857	-9.27759	-9.50551	-10.5249	-12.3647
IBERS_Miscanthus_Plate1D09_sequence_1.txt	-22.199	0.981192	-44.3979	-419.871	-29.1529	-0.295979	-1.68583	-13.1347	7.50326	0.0584789	0.0483019	0.0253414	0.340251	0.0551887	0.0256985	-0.923632	-0.923632	-0.717647	-4.50696	0.473659	2.40279	3.64168	1.43886	0.690748	-9.4978	-22.1517	-24.878	-22.4586	-21.6402	-20.4545	-22.203	-22.2245	-22.7783	-21.8469
IBERS_Miscanthus_Plate1G08_sequence_1.txt	-1.66626	-0.257577	-85.279	-475.922	-42.0373	4.72969	-1.00105	3.50815	-5.75406	-0.19809	-0.249876	-0.188655	-0.277322	-0.266029	-0.121644	4.85717	4.85717	-0.772374	4.02307	4.53	-4.8756	-9.68103	-8.87053	-16.0592	-20.8391	-27.4363	-28.464	-34.3793	-37.3673	-38.0378	-39.4578	-38.8094	-39.2901	-40.9112
IBERS_Miscanthus_Plate1B12_sequence_1.txt	48.5483	-2.1121	43.2465	1220.14	12.0542	4.78563	0.192305	-6.46459	1.191	0.0576378	0.0548432	0.241481	0.548222	0.174689	0.0256985	-1.13235	-1.13235	-3.34394	-7.39629	-4.09171	-0.979686	-1.4602	0.443818	-0.199703	0.272854	9.30038	10.7344	8.90572	8.26231	9.21892	10.1974	12.4394	14.7033	15.13
IBERS_Miscanthus_Plate1D04_sequence_1.txt	NA	-2.94054	18.452	381.241	24.5697	5.00161	0.127175	-40.6628	-1.67955	0.0573015	0.0464581	0.0290326	0.341935	0.386556	0.0256985	-1.07824	-1.07824	-0.744877	-4.5529	-4.86725	-11.2276	-2.49549	-3.14696	-2.66878	-7.53915	-1.26717	4.84644	3.69761	4.64373	10.3291	12.4111	15.664	21.9779	25.0333
IBERS_Miscanthus_Plate2A05_sequence_1.txt	NA	-0.566009	64.9295	690.056	9.84487	9.53228	0.338743	-45.4652	8.5064	-0.202782	-0.249609	-0.19058	-0.27407	-0.370526	-0.711015	-0.494724	-0.494724	-0.798042	-6.95031	-5.21777	0.298634	-5.56244	-8.53377	-15.9599	-20.9329	-26.9038	-27.5355	-27.6617	-27.0295	-27.4125	-26.5349	-24.4781	-25.9377	-23.3235
IBERS_Miscanthus_Plate1A12_sequence_1.txt	19.6587	-0.820723	-19.5787	39.0199	9.29776	1.60356	0.939989	0.00678341	-2.45808	0.0358817	0.0415755	0.0234769	-0.691838	-0.112397	0.0256985	-0.872501	-0.872501	4.37954	4.0156	2.57806	-2.55739	-4.3868	-3.18783	-3.62777	-0.69262	9.15528	9.10004	9.92886	9.88644	9.5134	10.8477	10.7728	10.6118	11.8418
IBERS_Miscanthus_Plate1E11_sequence_1.txt	NA	-0.673142	108.841	-414.45	-31.7223	4.96117	-0.552973	-76.7218	5.85562	0.0341629	0.037109	0.0121058	0.544429	0.416126	0.0256985	-0.694552	-0.694552	-0.728949	-7.34052	-5.06797	5.3686	0.224143	-3.33366	-12.1694	-20.2947	-26.4897	-22.5972	-26.7444	-28.6367	-26.9563	-26.8875	-27.9958	-29.4099	-27.7358
IBERS_Miscanthus_Plate2E02_sequence_1.txt	NA	-3.03376	-88.4363	-454.826	-37.9613	12.0349	-0.791807	-113.013	-0.0549002	-0.191066	-0.246177	-0.184957	-0.483412	-0.114441	-0.121644	4.7459	4.7459	1.76239	3.96447	2.44428	-15.5844	-15.005	-20.1361	-32.329	-38.211	-45.8553	-44.1336	-43.592	-45.8126	-41.8975	-37.4522	-33.9324	-34.6031	-35.1708
IBERS_Miscanthus_Plate1C02_sequence_1.txt	34.816	-0.638321	30.5917	918.254	40.5533	2.91815	0.162886	25.3163	-0.823927	0.0393874	0.0330299	0.00995532	0.347323	0.246333	0.0256985	-0.638174	-0.638174	-0.75025	-4.59673	-2.45666	3.8594	5.84385	5.60448	13.0034	14.2468	28.1469	28.4201	31.2426	31.3746	33.3285	34.6555	38.1662	40.0048	42.5579
IBERS_Miscanthus_Plate2F04_sequence_1.txt	23.8866	0.586509	19.6777	-156.876	15.6528	-0.569039	-0.484871	11.1622	1.33551	0.0276658	0.0282492	0.0130046	-0.279941	-0.285741	0.0256985	-0.578096	-0.578096	-0.857733	3.9812	5.13786	7.47159	9.68977	12.1697	18.0933	19.9133	20.8847	15.5965	14.0096	17.3601	18.524	16.7882	15.287	13.813	14.4598
IBERS_Miscanthus_Plate1G11_sequence_1.txt	19.1681	-0.0159549	42.3523	592.091	13.2395	5.69305	0.124054	-10.0511	5.73284	0.0487548	0.0506533	0.0328885	0.336417	0.449686	0.0256985	-0.93807	-0.93807	-0.753416	-4.51489	-5.07447	6.36458	2.49483	3.89751	5.25911	5.117	8.71983	4.34208	9.88033	10.4923	12.8606	13.2407	14.3602	13.1719	16.0422
IBERS_Miscanthus_Plate2D03_sequence_1.txt	16.274	0.705867	-2.5787	-77.5558	-8.1208	3.25058	0.0304453	-20.4381	0.76986	0.036198	0.0379292	0.0190061	0.538697	0.0804346	0.0256985	-0.624428	-0.624428	-0.720918	-7.27188	-0.0672635	4.45781	-1.61418	-3.30687	2.88442	-0.873065	1.76407	1.34406	2.30812	-0.205106	-5.25031	-5.54584	-4.9744	-5.05911	-1.96323
IBERS_Miscanthus_Plate1D01_sequence_1.txt	30.2619	0.974316	-36.4374	-394.385	-12.4003	9.78609	-0.174157	-74.7466	0.960922	-0.203263	-0.252853	-0.191102	-0.271968	-0.0699795	-0.121644	4.96761	4.96761	-0.801206	3.95397	0.816629	-15.4209	-10.233	-13.0777	-22.7759	-24.6912	-29.0701	-18.6079	-19.0552	-14.7493	-11.8081	-10.4759	-9.79405	-10.1677	-9.66239
IBERS_Miscanthus_Plate1B01_sequence_1.txt	7.58425	0.730101	11.333	-77.7411	3.63239	2.12882	-0.956879	2.2528	8.08998	0.0539398	0.0477775	0.0251504	-0.279108	0.358932	0.0256985	-0.998507	-0.998507	-0.842157	3.99429	-4.26998	0.319072	-3.2398	-5.81769	-9.8799	-9.8679	-9.08326	-2.35466	1.06235	6.84901	6.30163	5.41609	6.35646	5.1337	4.28956
IBERS_Miscanthus_Plate2E04_sequence_1.txt	4.23795	0.959397	-34.714	-410.395	-18.3432	-2.24407	-0.670644	-20.1012	0.427256	0.0436156	0.0467327	0.0220695	0.33397	0.0281202	0.0256985	-0.918298	-0.918298	-0.757039	-4.4637	0.468815	-4.84212	-4.27144	-6.47601	-15.647	-14.3868	-18.7084	-13.9455	-13.3428	-14.5386	-14.115	-14.4786	-14.8279	-13.6694	-15.4247
IBERS_Miscanthus_Plate2H06_sequence_1.txt	7.51898	0.613084	40.7322	222.418	7.57089	1.31892	0.553243	-6.96386	9.75677	0.0468001	0.0447607	0.0221865	0.134719	0.288679	0.0256985	-0.821228	-0.821228	-0.795936	-1.67645	-2.83222	1.22806	-4.61473	-3.73503	-3.71945	-1.25317	2.42604	5.43764	6.39525	11.0112	11.5369	9.74537	9.31874	8.88692	8.38214
IBERS_Miscanthus_Plate1D11_sequence_1.txt	45.908	-0.688353	-16.6197	431.705	-1.49704	6.91117	0.323972	-34.9155	3.47338	0.0172849	0.0254971	0.00765124	0.136757	0.0503887	0.0256985	-0.452187	-0.452187	-0.834139	-1.69192	0.215545	-5.04081	-5.87558	-9.80681	-17.7378	-16.0332	-13.5186	-7.0272	-5.84638	-0.253114	0.944758	3.87964	-0.310788	0.192153	-0.745773
IBERS_Miscanthus_Plate1A02_sequence_1.txt	17.8261	0.44778	10.9787	-310.505	-15.326	8.40272	0.480607	-18.0751	-5.56054	0.0470012	0.0456657	0.0211484	0.749781	0.346539	0.0256985	-0.88433	-0.88433	-0.703682	-7.33545	-6.72309	-4.28726	-8.38473	-10.7348	-15.5651	-17.9531	-19.526	-14.4291	-13.816	-11.8043	-9.27388	-9.80101	-9.98484	-10.0282	-9.46365
IBERS_Miscanthus_Plate2G01_sequence_1.txt	NA	-0.277503	-50.1753	NA	-34.6005	NA	0.211294	-30.3985	-5.03605	0.0222146	0.0256068	0.00781634	-0.279989	0.237721	0.0256985	-0.465726	-0.465726	-0.749452	4.00915	-2.65205	-5.74291	-4.84165	-8.99948	-17.5245	-26.0635	-35.2903	-37.3691	-34.6834	-30.2919	-31.1988	-29.7042	-28.9111	-30.3514	-28.9573
IBERS_Miscanthus_Plate1C03_sequence_1.txt	16.3474	0.443336	-60.5141	-158.647	-39.8206	5.54846	-0.580849	-38.9631	4.3197	0.0443413	0.0455297	0.0287198	0.546492	-0.0729566	0.0256985	-0.941412	-0.941412	-0.742322	-7.36855	2.05429	-4.70218	-8.86797	-15.3522	-21.8013	-27.5032	-37.7737	-33.7509	-34.7707	-34.5855	-36.3076	-34.6462	-36.8975	-36.1333	-37.4239
IBERS_Miscanthus_Plate1C08_sequence_1.txt	NA	-2.58003	-38.437	266.405	26.7629	7.78402	0.891536	-38.8547	-6.82123	0.0459276	0.0409495	0.229778	-0.0608142	-0.396523	0.0256985	-0.836762	-0.836762	-3.38704	1.14361	4.1464	-10.5822	-6.66134	-6.43095	-10.2929	-8.44772	-1.14992	8.26435	8.05955	9.60564	13.3651	17.6443	20.6578	27.0415	27.5689
IBERS_Miscanthus_Plate1G02_sequence_1.txt	10.8568	0.549621	-17.7817	201.993	-37.7176	2.57891	-1.04733	-30.4418	12.3454	0.0303932	0.0276412	0.0123887	0.557244	-0.0905542	0.0256985	-0.54592	-0.54592	-0.904295	-7.35699	2.15165	-4.59093	-7.99497	-11.5555	-18.9305	-21.9191	-28.1982	-28.2299	-27.3811	-29.7458	-36.0652	-31.7151	-33.2762	-32.5151	-53.4899
IBERS_Miscanthus_Plate1G09_sequence_1.txt	NA	-2.20714	-47.2008	-170.366	-35.8291	10.6777	0.588152	-93.6883	-8.35238	0.0349299	0.0346642	0.00979227	-0.275134	0.183072	0.0256985	-0.606591	-0.606591	1.83778	1.15263	-1.61438	-9.78874	-7.32548	-10.8724	-22.384	-24.0445	-26.3558	-31.5245	-35.2976	-32.8519	-35.8186	-33.3798	-30.9646	-30.0954	-29.7597
IBERS_Miscanthus_Plate2F02_sequence_1.txt	NA	-1.55011	44.4186	487.58	22.4575	10.5844	1.41932	-49.0524	-4.6772	0.044903	0.0477553	0.0245531	-0.277744	-0.600451	0.0256985	-0.933736	-0.933736	-0.750571	9.64108	4.9612	-11.1634	-0.911475	-3.81927	-2.89926	1.48967	3.18543	4.9873	4.22957	6.88067	12.8495	13.2908	16.7055	21.8465	23.5371
IBERS_Miscanthus_Plate1E04_sequence_1.txt	9.68683	0.149223	58.2739	131.248	7.02525	-0.564669	0.911216	8.29404	3.89708	0.0556309	0.0437183	0.0268412	0.343822	0.0720712	0.0256985	-0.977643	-0.977643	-0.750746	-4.51812	0.0218402	4.87284	2.1303	2.28329	3.31486	2.56139	4.94926	-0.469073	2.01567	5.85282	8.58167	9.37039	7.85784	8.64607	8.18816
IBERS_Miscanthus_Plate1E03_sequence_1.txt	NA	-1.92638	-19.9873	-203.024	-12.9885	10.5983	0.964869	-90.4041	-7.4508	0.0360297	0.0352273	0.0138718	-0.066906	-0.253606	0.0256985	-0.74511	-0.74511	-0.751744	1.18006	4.5461	-15.5001	-9.86197	-14.865	-21.6175	-24.1448	-26.0265	-24.018	-28.047	-26.2039	-22.5043	-18.6471	-15.7979	-11.4671	-10.9955
IBERS_Miscanthus_Plate2E01_sequence_1.txt	41.2224	0.518852	-27.6209	516.901	-0.00313801	5.00025	-0.410645	-30.7369	8.9783	0.0637582	0.0550505	0.0367322	0.554402	-0.239784	0.0256985	-1.16163	-1.16163	-0.758931	-7.40009	4.42815	-5.85017	-6.18346	-2.88135	-1.4923	0.234381	2.38521	0.41209	2.6025	4.37895	3.89369	2.4995	2.78184	1.71998	2.10678
IBERS_Miscanthus_Plate1F08_sequence_1.txt	27.4308	-0.654449	57.0584	-390.479	-34.1298	11.1501	-0.269128	-73.9762	1.87406	0.0445115	0.04479	0.0260825	0.131896	-0.216189	0.0256985	-0.947565	-0.947565	-0.754158	-1.66007	4.39923	-13.9754	-10.4555	-8.43928	-23.5597	-32.7137	-40.6721	-36.4463	-35.2539	-32.7259	-33.0568	-29.9011	-31.2498	-29.3282	-28.6271
IBERS_Miscanthus_Plate1B08_sequence_1.txt	21.7943	-1.30172	37.0395	-213.23	-17.2324	8.24863	0.499387	-65.8497	-3.27309	0.0418852	0.0418724	0.0213002	-0.264787	-0.28789	-0.121644	-0.849612	-0.849612	1.68779	3.92539	1.8303	-15.7085	-11.4453	-12.9056	-16.7778	-22.4992	-29.6294	-25.4921	-23.4842	-20.3802	-19.7008	-16.5867	-14.4971	-13.7473	-14.5533
IBERS_Miscanthus_Plate1A08_sequence_1.txt	-13.4586	-0.230114	53.8816	415.283	-0.495623	0.362977	0.778237	35.8131	-3.29979	0.0480789	0.0454515	0.0218382	0.549256	0.431659	0.0256985	-0.907393	-0.907393	-0.760566	-4.53723	-7.76446	8.12557	4.59954	4.29225	11.9885	9.73984	5.95274	0.424036	1.44294	3.03453	-2.06621	-4.51221	-3.58613	-1.71708	-1.32665
IBERS_Miscanthus_Plate1A04_sequence_1.txt	27.9393	-1.37086	-59.6159	-133.298	-29.5066	9.23351	0.0338569	-74.2502	-0.0738342	0.0243677	0.0290441	0.00774965	-0.482544	-0.85221	-0.858358	-0.506679	-0.506679	4.38301	8.12571	NA	-14.3996	-16.0426	-18.4631	-28.2673	-34.4774	-40.2343	-39.2213	-36.7423	-38.1811	-35.9151	-34.654	-34.0028	-28.8545	-27.0872
IBERS_Miscanthus_Plate1A03_sequence_1.txt	48.919	-1.92999	-23.8459	-298.406	-9.2257	7.41329	1.01008	-66.3911	-5.11667	0.0390189	0.0432917	0.0218836	-0.0733919	-0.286422	0.0256985	-0.839444	-0.839444	-0.767015	4.01165	2.78407	-15.2776	-8.17375	-10.6221	-17.2662	-20.2109	-26.5296	-26.7551	-26.7941	-19.4604	-15.1433	-14.812	-12.4675	-8.38535	-6.43415
IBERS_Miscanthus_Plate1E06_sequence_1.txt	54.3861	-0.0634373	25.3086	183.755	-7.4302	9.93859	0.282195	-58.9374	5.91258	-0.206155	0.0299716	0.0134385	0.142377	0.416886	0.0256985	1.44351	1.44351	-0.780516	-1.75316	-5.01216	1.49033	-2.44801	-5.34824	-13.859	-11.3927	-4.25779	-5.24574	-3.83196	0.555685	-2.3772	-3.55505	-4.82973	-5.1706	-5.82293
IBERS_Miscanthus_Plate2F05_sequence_1.txt	5.70022	-0.701542	-18.2692	-282.398	5.8666	0.504986	1.24084	5.53303	-0.733882	0.0591382	0.0500467	0.0291288	-0.0635536	0.252126	0.0256985	-1.0791	-1.0791	-0.837231	1.07093	-2.67342	-9.324	-2.15629	-3.9865	-18.2088	-21.5966	-24.3672	-6.98106	-2.90297	0.84883	1.20115	6.60159	9.20824	5.65178	7.28601
IBERS_Miscanthus_Plate1A07_sequence_1.txt	59.4467	-1.29425	-4.15008	-10.7223	-8.60914	10.3911	0.398912	-41.6717	2.78387	0.0341175	0.0337941	0.0122748	-0.275674	-0.453931	-0.563672	-0.578556	-0.578556	-0.796648	6.8115	NA	-15.8477	-15.1953	-19.7873	-26.7406	-27.2828	-25.5135	-17.1139	-15.4833	-10.6912	-9.25536	-9.44505	-9.33781	-7.31002	-5.89196
IBERS_Miscanthus_Plate1E08_sequence_1.txt	-0.136395	0.28916	29.8979	-123.429	-13.6258	-0.0175908	-0.332846	-8.92984	2.22336	0.0429489	0.0429243	0.0225987	0.546983	-0.0479875	0.0256985	-0.899073	-0.899073	-0.753555	-7.40437	1.72205	2.0566	-4.74332	-6.70749	-9.99372	-10.4268	-13.1385	-10.2283	-9.26271	-5.94664	-7.69014	-10.9936	-10.1972	-11.2177	-11.5007
IBERS_Miscanthus_Plate1F09_sequence_1.txt	-50.747	1.0297	30.53	-395.874	-43.5099	-0.321034	-1.1032	-16.3421	7.95965	0.067654	0.05442	0.0342706	-0.0667717	-0.0958338	0.0256985	-1.2454	-1.2454	-0.796621	1.13358	2.31959	-0.807525	-0.63583	-3.02651	-8.72727	-10.576	-22.1924	-26.3792	-32.9419	-31.8528	-38.5947	-40.5451	-42.0388	-42.3202	-41.6778
IBERS_Miscanthus_Plate1F07_sequence_1.txt	42.6716	-0.804428	9.65125	-73.1796	7.57054	7.47157	1.01829	-21.1453	-1.48008	-0.190105	-0.239597	-0.187467	0.33656	0.101448	0.0256985	4.63925	4.63925	-0.734887	-4.52503	0.134712	-6.79835	-4.58531	-9.78232	-15.1231	-18.2337	-17.7673	-12.5265	-9.86505	-7.36449	-1.44968	0.2859	8.96271	8.56053	9.26783
IBERS_Miscanthus_Plate2G03_sequence_1.txt	-9.99078	1.91567	-71.4623	-414.408	-38.615	-5.56961	-0.67627	-30.0972	10.0519	0.0423754	0.0394855	0.0169566	0.755036	0.0863488	0.0256985	-0.756517	-0.756517	-0.782208	-7.43912	-2.74802	-0.61208	0.149618	-1.4907	-5.73741	-9.33374	-18.6019	-17.2546	-22.4879	-27.8618	-32.1268	-35.131	-36.4458	-37.2762	-37.6949
IBERS_Miscanthus_Plate1D03_sequence_1.txt	-5.09716	1.12703	57.6972	433.566	18.3379	-6.79305	0.737936	29.4499	-0.311174	0.0231263	0.0295456	0.00604656	-0.272322	0.0726131	0.0256985	-0.526611	-0.526611	-0.870701	3.9618	0.0674956	5.39295	5.14435	8.92933	20.9617	21.0777	25.9852	24.915	23.6244	21.6208	22.1184	19.307	20.4893	20.3915	22.1228

## Sheet: BLUPs sin 2008
Supplementary Dataset S1
BLUPs for the traits in Table 1 for M. sinensis in 2008.
genotype	BaseDiameter	TransectCount	TallestStem	MaxCanopyHght	StemDiameter	Moisture	DryMatter	DOYFS1	AvgeSen	ES.63	ES.77	ES.91	ES.105	ES.119	ES3DOY	ES4DOY	ES5DOY	CanHght.105	CanHght.119	CanHght.133	CanHght.148	CanHght.158	CanHght.176	CanHght.189	CanHght.203	CanHght.217	CanHght.231	CanHght.246	CanHght.258	CanHght.272	CanHght.286	CanHght.300	CanHght.314
IBERS_Miscanthus_Plate1D02_sequence_1.txt	51.6928	-1.98218	21.1075	-3.65961	0.958827	-5.58175	-42.2056	-33.661	0.0440894	0.0762563	-0.0932087	0.0303372	0.161817	-0.270744	-3.15022	1.03154	-1.51132	1.9082	6.3422	8.84263	14.6261	11.2373	9.41181	10.6259	10.4201	3.61213	-0.14279	-2.34689	-4.40413	-4.2088	-3.12615	0.64187	-2.87177
IBERS_Miscanthus_Plate1H09_sequence_1.txt	-8.06231	-4.92929	36.9511	21.64	-0.117145	-9.92114	-109.448	-19.4466	0.112762	-0.00841886	-0.258968	-0.156331	0.153122	-0.255957	5.23137	1.13434	-1.41888	-5.5322	-2.14071	5.24819	9.10332	13.2159	12.1772	14.3011	18.0331	17.9	25.3013	10.3499	4.52808	1.34188	0.238996	2.79712	1.12575
IBERS_Miscanthus_Plate2B01_sequence_1.txt	44.8792	1.38345	35.8421	26.5912	0.170724	-9.54628	251.18	-18.0535	0.517471	0.0133546	-0.258968	-0.105068	0.169121	-0.297498	5.08784	0.978065	-1.2849	1.0753	6.14838	12.8615	18.7241	22.0197	22.4821	25.4898	26.5099	25.1285	32.4562	23.2499	14.6463	12.6452	15.3019	16.6716	16.9464
IBERS_Miscanthus_Plate1F05_sequence_1.txt	52.4414	1.89184	26.995	11.0324	-0.817083	-7.06154	30.8248	-14.2319	-0.405663	0.012227	-0.258968	0.0855636	0.153727	-0.0629907	2.45391	1.1255	-1.13159	1.29816	-0.919349	0.00823445	0.994879	3.20003	0.990723	6.68426	9.34332	13.5905	16.012	12.9853	9.46586	9.42262	10.4357	9.75822	5.72303
IBERS_Miscanthus_Plate2C05_sequence_1.txt	12.4548	3.99644	28.0535	23.3303	0.569433	4.62271	620.74	21.9183	0.383662	0.102208	0.238309	0.274188	-0.00386042	-0.118747	-8.4831	-1.24826	0.890097	3.29527	1.88705	-4.10987	-3.00753	-4.40515	5.59784	10.2235	12.2648	12.9498	14.761	19.7005	22.7934	23.6838	23.1208	27.3424	27.676
IBERS_Miscanthus_Plate2A07_sequence_1.txt	-4.05676	3.26358	18.4872	9.25202	0.378418	-2.78692	315.903	-10.5341	0.362763	-0.0156265	-0.258968	-0.673315	-0.340612	0.726194	13.4774	3.45232	3.58323	-8.81195	1.7812	11.2912	13.2146	16.6371	18.7205	19.7668	18.0342	15.2554	14.1509	11.6519	4.8823	2.37783	3.81149	3.22802	7.37505
IBERS_Miscanthus_Plate1G07_sequence_1.txt	30.5103	5.75835	32.8191	18.4142	0.080672	-4.27483	281.763	-7.95947	1.29373	-0.00726805	-0.258968	-0.295367	0.00512087	0.138386	7.90905	1.026	0.776332	-3.70417	-2.31513	4.79283	12.5765	19.3338	21.5183	20.454	21.2088	17.1664	17.4159	18.3202	18.8026	18.673	21.5124	21.1005	17.0142
IBERS_Miscanthus_Plate1H02_sequence_1.txt	3.56482	0.885971	12.6451	38.4458	0.163928	2.38659	814.877	48.4561	-0.309169	-0.00918194	-0.258968	-0.522501	-0.188367	0.248635	10.7819	1.09129	6.02206	-8.5051	-7.0696	4.80738	10.5282	14.6975	19.4191	21.614	21.9294	26.4242	27.5369	33.7274	37.8299	41.3935	41.7875	43.222	42.0146
IBERS_Miscanthus_Plate1B10_sequence_1.txt	0.476727	-4.26542	32.6773	-5.29696	0.277657	0.95892	231.558	0.576562	0.144712	-0.0030268	-0.0932087	-0.110018	0.164873	-0.163558	2.52256	1.10177	-1.45685	8.3095	8.6634	12.7338	8.98854	6.15768	1.40895	-3.12413	-6.41244	-4.558	-3.76894	-3.68024	-2.74984	-3.2352	-1.72782	-0.787493	-0.95503
IBERS_Miscanthus_Plate1A01_sequence_1.txt	37.1222	12.4713	-1.00006	-23.067	-0.80634	-8.03272	-209.059	-39.7641	1.39586	-0.0073953	-0.258968	-0.673269	-0.499243	1.42645	13.4265	1.00957	7.78538	-8.62951	-15.1346	-8.32931	-1.48895	-1.89954	-4.36955	-8.52983	-10.0415	-16.0352	-18.0292	-22.3275	-23.2711	-26.4487	-23.7442	-26.5104	-25.8226
IBERS_Miscanthus_Plate2C04_sequence_1.txt	-54.7704	-1.42492	2.67456	18.734	0.276185	6.30417	-10.7111	32.9836	0.521816	-0.00712969	-0.258968	-0.426467	0.174873	-0.0619882	10.6035	0.915849	-1.44166	-4.26522	-1.1332	3.57629	-0.831226	7.02744	1.89291	3.72688	9.0948	13.2436	14.3878	16.1539	20.7423	22.5147	22.9537	21.9141	25.8649
IBERS_Miscanthus_Plate1E12_sequence_1.txt	11.1209	1.15501	18.0808	-1.66905	-0.601093	-4.59488	-135.623	-33.5325	-0.362608	0.00421125	0.404068	0.545456	-0.00993527	-0.157085	-8.5303	-3.80732	-3.47616	13.7129	14.6954	17.8778	22.9877	19.5712	18.1715	15.0861	11.8729	8.47876	4.81566	0.921323	-3.63454	-4.63235	-3.51336	-1.16922	-0.311548
IBERS_Miscanthus_Plate1B05_sequence_1.txt	-16.2398	-0.897104	48.5774	31.4299	-0.507948	-4.55601	538.442	-7.91137	-0.394517	-0.00400618	-0.258968	-0.648191	-0.988281	0.985023	13.4247	10.8445	10.3315	-8.39116	-3.48012	-2.73517	3.33311	8.74718	17.1809	19.6749	23.7844	26.4489	32.4799	36.0525	30.6332	28.9625	29.0057	25.5436	29.8959
IBERS_Miscanthus_Plate2A02_sequence_1.txt	-108.675	-8.1649	4.6854	11.6037	0.257078	2.1919	-236.992	25.1386	-1.55029	-0.0158837	0.238309	-0.100302	0.15293	0.210769	-3.0701	1.04435	-1.34015	4.50192	6.49524	4.27923	2.41109	2.95554	3.09296	-2.93967	-4.30325	-2.67335	4.03571	7.32198	12.8457	14.0798	11.6453	12.2378	15.2627
IBERS_Miscanthus_Plate1H07_sequence_1.txt	16.935	8.39851	25.7474	12.6759	0.467253	-2.54639	486.933	-10.2721	-0.0125427	-0.00473937	-0.258968	-0.20775	-0.325051	0.319023	7.85829	3.40114	3.34688	-4.16382	-0.773953	1.7614	1.1936	1.14276	5.62428	6.34037	8.4883	11.5567	10.7769	9.7044	14.7844	9.99825	13.1457	10.0842	11.5514
IBERS_Miscanthus_Plate1H04_sequence_1.txt	-12.7793	-2.50534	-70.8669	-11.6681	1.07078	7.98841	312.855	NA	-2.29787	-0.00599746	-0.258968	-0.676056	-1.17696	1.4482	16.166	8.4079	8.3013	-8.31661	-17.9739	-8.29343	-12.6411	-14.5681	-13.2146	-16.2743	-16.1201	-16.3667	-19.9506	-14.7068	-11.0222	-10.1967	-5.74692	-2.61022	-1.87819
IBERS_Miscanthus_Plate1H10_sequence_1.txt	-36.7767	-3.88543	-19.3049	-17.7941	-0.117565	2.36986	-499.354	-35.1854	0.697598	-0.00352558	0.238309	0.0673546	-0.000767482	0.11148	-5.86006	1.02054	1.10276	-1.41826	0.26905	6.98588	12.2492	7.90761	5.47035	-2.2919	-6.92032	-11.3291	-13.8412	-15.156	-21.1621	-22.0454	-22.4583	-21.5429	-23.2861
IBERS_Miscanthus_Plate1D10_sequence_1.txt	-27.176	-4.62746	-22.6941	-0.842437	0.162038	10.5305	-144.111	10.8426	-1.69618	-0.00482783	-0.0932087	-0.0886559	-0.1803	0.312707	2.64215	3.55592	1.49757	-5.02103	-6.14602	-11.7926	-12.916	-14.4242	-11.2685	-9.85411	-11.6864	-6.24542	-5.85172	-4.419	-1.72179	1.4593	0.5932	5.10239	5.28066
IBERS_Miscanthus_Plate2B03_sequence_1.txt	27.4211	-6.27546	33.2874	15.342	0.953536	-3.45675	-202.605	-6.62659	0.278556	-0.00590476	-0.258968	-0.100006	0.163045	0.0454332	5.04285	1.09338	-1.37953	-4.18925	9.64313	7.06615	11.3112	9.40414	8.47255	12.9931	12.6467	16.4974	18.2577	19.5321	17.2274	12.5079	11.272	10.3487	11.63
IBERS_Miscanthus_Plate1E10_sequence_1.txt	10.544	-7.31502	27.7083	-0.460344	0.659877	-5.21019	-457.856	-16.6024	0.27889	-0.156681	-0.424726	0.117116	0.154545	-0.126534	-0.457355	1.11255	-1.26903	0.0868741	-0.247969	2.24979	4.75891	4.03367	6.30231	4.09375	3.22126	1.76785	5.91534	3.86424	-3.11571	-3.24391	-3.05823	-8.29658	-8.13435
IBERS_Miscanthus_Plate1G12_sequence_1.txt	39.9382	5.45581	1.39811	-6.78595	0.0729634	-6.78994	115.404	-33.4391	0.845609	0.00581526	-0.258968	-0.299331	0.157446	-0.223158	7.89551	0.978525	-1.2222	-1.60083	4.29588	12.2929	21.6724	17.448	11.0762	9.87083	6.096	-0.864229	-1.04247	-6.43646	-8.93076	-10.1479	-9.70706	-8.3201	-13.1844
IBERS_Miscanthus_Plate1H11_sequence_1.txt	22.0193	-4.38339	73.343	28.6886	0.965249	-1.63794	248.027	-9.89031	-0.468119	0.0916469	0.0725502	0.176853	-0.181752	0.253558	-3.09127	-1.28456	-0.953042	6.12556	6.51814	8.27422	12.0561	13.4385	17.5574	19.8686	24.5584	32.9297	34.6445	27.7377	24.5312	20.9408	22.8109	15.2048	16.4588
IBERS_Miscanthus_Plate1D06_sequence_1.txt	-66.7645	-7.40267	37.0181	18.4173	1.06954	0.160169	-251.43	-10.1866	0.355727	-0.0124075	0.0725502	0.0713611	-0.0143901	0.357044	-3.08076	1.03047	1.25849	1.02457	5.85129	7.34203	7.33496	9.085	11.0808	11.0409	14.0187	17.213	19.3923	19.8099	17.954	14.598	18.1237	16.3689	13.5405
IBERS_Miscanthus_Plate1D07_sequence_1.txt	9.95742	-5.86606	52.7476	22.5795	1.45682	1.20615	-3.76323	-18.691	-0.46616	-0.00732881	-0.590485	-0.114415	0.158288	-0.400526	5.12853	1.01434	-1.36075	-4.85023	0.946825	6.20752	4.01485	3.96114	7.51572	6.48095	10.9869	12.6776	26.1414	20.0993	16.8629	15.9048	14.2649	13.7279	11.9869
IBERS_Miscanthus_Plate2B05_sequence_1.txt	-32.5782	-2.87179	41.1799	11.106	0.953214	-5.03435	-58.1436	0.350704	0.0726272	-0.0141966	0.0725502	-0.305587	0.164764	-0.127778	-0.28112	0.973804	-1.333	6.18467	3.03054	6.16361	7.07438	7.88173	9.7977	9.18343	10.4445	13.7187	14.2707	13.5694	7.81404	5.97614	3.02792	0.788196	-0.567484
IBERS_Miscanthus_Plate1A06_sequence_1.txt	-24.818	-5.46609	33.2226	12.4243	-0.123776	-7.49441	-325.204	-20.6381	0.168297	-0.0945986	-0.258968	-0.272926	0.151383	-0.187642	7.94709	1.08031	-1.19589	-5.31136	-0.619375	5.49463	5.77598	6.63723	5.55218	6.79296	6.69501	10.7031	17.0231	12.4328	10.3791	7.21904	3.70954	1.02891	1.83899
IBERS_Miscanthus_Plate2C03_sequence_1.txt	-4.71128	-5.05841	42.3248	28.8547	1.16204	4.4878	278.341	30.8198	-1.09561	-0.0118943	0.404068	0.386326	0.148956	-0.349558	-3.10278	-3.73297	-6.00403	2.85166	4.03129	12.0873	17.3147	15.439	10.5055	7.2443	5.75164	12.5814	16.371	23.3015	27.9301	33.4197	31.1949	34.322	35.0319
IBERS_Miscanthus_Plate2F03_sequence_1.txt	15.5721	-5.01573	5.32255	17.5875	0.170811	8.52708	-55.2899	53.4565	-0.698501	-0.00958285	0.238309	0.198125	0.153876	-0.169176	-3.00359	-3.82313	-0.938723	-8.90951	4.57045	3.23043	-0.54067	1.40926	-2.55907	-1.45995	-3.28924	4.54489	7.88169	13.215	16.9486	20.4481	18.8931	22.2784	22.4298
IBERS_Miscanthus_Plate2H04_sequence_1.txt	48.4333	-2.38083	2.50507	7.68514	1.2575	5.63077	108.601	28.7419	-1.05468	0.166012	0.404068	0.977429	0.173793	-0.243431	-14.0947	-6.42555	-6.4134	19.1193	13.0362	5.53568	7.01749	4.82188	4.28132	7.38604	2.56393	-0.988424	0.457678	4.62067	8.64297	10.0762	10.1491	12.5561	11.5352
IBERS_Miscanthus_Plate1B11_sequence_1.txt	49.1958	-2.44458	34.6506	25.2347	1.05704	4.78073	278.404	28.0468	0.281111	-0.000476238	0.238309	0.0705591	0.153663	-0.366278	-5.90148	1.1026	-1.20206	9.47529	12.3403	18.0748	19.5363	18.4189	13.8755	15.9063	17.9695	19.0412	24.5473	25.936	28.3645	28.7356	27.1971	30.8258	31.7665
IBERS_Miscanthus_Plate1B03_sequence_1.txt	-11.4385	-1.72065	16.9697	-7.95006	-1.77621	-1.40382	-244.662	-32.352	0.477218	-0.0135199	-0.258968	-0.323064	0.15249	-0.0965405	7.99607	0.979467	-1.22593	-4.39323	-2.24587	-1.532	5.10939	5.03455	1.08443	2.28622	0.806429	-1.62899	-1.32933	-4.73688	-8.35604	-8.46868	-8.02344	-8.05071	-9.51357
IBERS_Miscanthus_Plate2A03_sequence_1.txt	20.1182	-2.41647	62.7981	30.3223	0.459805	-3.5909	361.295	-12.1582	0.844603	-0.00849532	0.0725502	0.218436	0.171224	-0.351075	-3.00657	-1.35588	-1.2211	10.833	10.9965	9.31955	24.1188	23.0215	22.66	27.5524	26.0365	26.4539	33.5159	32.2391	26.9422	26.5045	23.8875	25.5005	25.122
IBERS_Miscanthus_Plate1G03_sequence_1.txt	12.788	-10.4297	44.9593	-5.00167	1.82005	-4.87126	-398.313	-16.8985	-0.0501015	-0.1786	-0.258968	-0.117159	-0.686933	-0.163975	-4.94217	-2.08284	-3.8408	4.262	-5.78529	-4.21108	-13.5503	-8.45596	-7.11908	-7.90533	-4.12601	-1.93909	-4.5275	-9.48948	-7.26394	-10.2379	-6.9018	-9.46877	-12.5503
IBERS_Miscanthus_Plate2D02_sequence_1.txt	-24.1651	-4.37476	71.6789	29.9753	0.746614	4.52365	533.893	4.95246	0.0605922	0.098857	0.238309	0.33043	0.162138	-0.0940786	-8.51521	-1.38589	-1.51843	9.62389	9.931	13.6138	15.6134	16.5376	14.3308	21.6997	24.1239	23.9095	32.073	33.6314	31.1238	28.7669	28.703	27.1931	26.8843
IBERS_Miscanthus_Plate2F01_sequence_1.txt	-20.1226	-9.69504	-21.8045	9.01494	2.81399	14.9666	-182.171	55.9872	-1.67705	-0.170877	0.238309	-0.137246	0.14943	0.320639	-5.81321	1.0356	-1.21969	9.43931	10.5479	1.71883	-5.78215	-5.12574	-4.15489	-3.95743	-2.87759	0.520752	-1.26242	5.45858	10.3526	13.8694	7.37605	6.36363	11.1233
IBERS_Miscanthus_Plate2C01_sequence_1.txt	29.4162	2.01722	31.1379	16.2366	-0.22918	-3.39041	261.563	-3.79999	1.02262	0.0140531	-0.258968	-0.470722	-0.00053266	-0.371237	10.5779	1.03534	3.7532	-5.21838	-2.25514	6.64915	9.01536	14.3782	20.6975	17.7622	15.9458	15.8678	15.9523	19.0373	14.8312	14.6696	16.0572	17.7957	20.6886
IBERS_Miscanthus_Plate2A04_sequence_1.txt	23.5631	1.10626	18.7281	8.77477	-0.312097	-1.14817	210.623	-14.4889	-0.0560467	-0.0174178	0.0725502	-0.128224	0.161543	-0.116409	-0.280281	0.95984	-1.41953	1.62211	3.77853	-0.628265	5.96024	5.80875	0.712819	5.19115	10.3405	7.56857	12.1321	9.55246	6.96332	7.74575	8.54232	8.98324	10.2182
IBERS_Miscanthus_Plate2E05_sequence_1.txt	82.7059	-3.59277	11.9895	36.8428	1.7313	10.4327	681.376	53.9078	-1.40093	0.00429562	-0.0932087	0.0848675	-0.00385564	-0.0890413	-0.333155	1.03012	0.936894	10.3924	11.6015	9.65929	10.278	13.4855	12.4598	16.3601	19.1983	22.5635	25.6618	28.5626	33.5128	40.2836	40.3642	36.6391	39.7949
IBERS_Miscanthus_Plate2G04_sequence_1.txt	-26.9139	-1.8909	-71.4467	-4.60568	1.51163	15.2631	18.4856	NA	-2.50971	-0.00921087	-0.0932087	0.0334515	-0.0128644	0.18993	-0.37566	1.07857	3.41023	-8.86026	-3.73	-8.94464	-15.6076	-18.516	-21.2387	-23.8433	-23.751	-17.7521	-20.9679	-14.1801	-9.75571	-2.91647	-2.77999	-0.483901	3.6264
IBERS_Miscanthus_Plate2A06_sequence_1.txt	33.4812	0.0423101	65.0326	13.6507	0.284749	2.24346	-18.8098	-10.5571	-0.246147	0.0795174	0.404068	0.605224	0.16252	-0.145617	-11.4142	-6.44797	-1.505	5.01341	-4.24105	6.0287	6.91606	7.93369	13.879	13.9101	12.1372	12.6276	15.8382	14.0657	14.7702	9.0333	9.90168	9.64536	6.43969
IBERS_Miscanthus_Plate2B02_sequence_1.txt	-31.0348	1.62279	-46.9956	-5.56522	1.35706	13.2074	518.068	NA	-1.75805	-0.0141274	-0.258968	-0.281648	0.160374	-0.186129	7.93794	0.960735	-1.52773	-8.71389	-7.76973	-9.01455	-12.7408	-12.1218	-15.2314	-18.2865	-17.2581	-15.274	-19.4799	-11.8483	-7.22851	-1.55714	-6.35764	-4.25201	-1.147
IBERS_Miscanthus_Plate1F03_sequence_1.txt	-32.8584	-4.921	49.5703	29.8455	-0.0201859	0.0862088	-70.0616	5.51448	0.144347	0.012366	0.0725502	0.0860656	-0.00780829	-0.237846	-3.04173	1.15194	3.56043	-8.23337	-7.02807	-5.35518	-2.41417	-1.05077	6.77358	11.2934	15.6529	20.8826	24.706	30.3587	32.434	33.2772	32.8464	28.0879	28.4643
IBERS_Miscanthus_Plate1F02_sequence_1.txt	1.18523	1.28791	58.4135	10.1081	-0.0332105	-11.5409	-133.804	-29.2574	1.46788	-0.0138584	-0.0932087	-0.368455	0.152145	-0.144818	5.34427	1.06601	-0.840608	-4.77093	3.2768	5.20485	12.338	15.2039	17.0538	19.2441	16.2871	13.2538	15.5626	5.97401	4.62265	2.32879	0.920891	-3.73228	-7.00665
IBERS_Miscanthus_Plate1C05_sequence_1.txt	24.9398	4.66175	21.916	-6.98518	-0.60527	-3.32863	-138.057	-21.6868	0.43046	-0.00744329	-0.258968	-0.315423	0.155915	-0.118983	8.07024	1.07842	-0.900453	-4.77857	2.19938	7.97889	11.4895	15.5467	16.4883	13.2428	9.87394	5.48907	0.275694	-3.45619	-6.55214	-8.0403	-5.76783	-4.53347	-1.65786
IBERS_Miscanthus_Plate1F06_sequence_1.txt	-2.88739	-2.42912	26.0027	1.62023	0.0656322	-6.71853	-186.375	-29.9839	1.19617	-0.0122905	-0.258968	-0.113921	0.162375	-0.166995	5.31498	1.02867	-1.33396	-0.584265	9.32734	18.4295	19.7057	20.7412	16.8152	13.1976	10.6658	4.43414	6.2659	3.43424	0.553021	-1.99544	0.00102679	-3.027	1.09054
IBERS_Miscanthus_Plate1A11_sequence_1.txt	53.0641	2.06979	8.53645	-5.07177	-0.606288	-5.12156	-18.4794	-25.9684	1.04917	-0.011497	0.0725502	0.0130605	0.159074	-0.267779	-2.96832	1.13126	-1.119	-5.28893	0.168787	6.43739	12.8586	11.6769	8.78777	6.51229	2.75473	0.266067	-2.32139	-3.21366	-5.84058	-6.98127	-6.87496	-4.22254	-4.92912
IBERS_Miscanthus_Plate2H03_sequence_1.txt	14.2933	7.00494	1.21737	-1.5747	-0.804526	-9.08144	-85.1032	-33.5123	0.617025	-0.00909163	-0.0932087	0.100188	0.171606	-0.083016	-0.454688	0.981949	-1.49111	7.00897	6.8483	9.17791	13.8197	13.0337	12.2256	13.2975	11.9697	5.98743	2.84776	-4.72065	-6.42927	-7.16823	-3.84073	-4.36077	-5.04628
IBERS_Miscanthus_Plate1C10_sequence_1.txt	-8.92584	0.40352	9.93062	-6.42821	-0.617332	-11.1964	-302.282	-31.8798	1.10057	-0.00358179	-0.258968	-0.463778	-0.510573	1.44558	10.6548	0.929001	8.33656	-8.93163	-14.4885	-5.68775	-4.87937	-2.98098	-2.69315	1.42891	2.60001	-0.0215667	-0.00122618	-5.4059	-4.40316	-5.39518	-8.10425	-14.0458	-17.1959
IBERS_Miscanthus_Plate1B09_sequence_1.txt	30.3379	1.503	8.49029	-12.9722	-0.524881	-10.2161	-323.467	-36.5904	1.43884	-0.00356964	0.238309	0.0743583	0.00268744	0.210774	-2.98654	-1.40918	0.657061	4.29233	-2.03525	-1.09774	3.10805	1.7722	-0.853773	-1.0426	-1.34979	-3.46141	-7.61959	-12.5141	-17.6931	-18.2812	-17.3635	-19.6979	-23.0963
IBERS_Miscanthus_Plate1E09_sequence_1.txt	59.3573	3.91532	31.5751	13.2005	-0.0176364	-3.42912	443.827	-1.15641	0.053333	-0.000316525	0.238309	-0.0454221	0.192755	-0.127497	-3.14294	0.875326	-1.86703	4.05313	8.25007	13.293	13.5023	12.596	10.6368	10.7301	8.64354	13.5991	13.6583	12.6402	13.4345	11.9723	12.7649	13.4408	14.258
IBERS_Miscanthus_Plate1G04_sequence_1.txt	56.4834	2.68716	54.3811	7.19085	0.268124	-10.1026	99.2333	-17.0748	1.10139	-0.00421996	0.569827	0.555368	0.156747	-0.109064	-5.82574	-6.19493	-5.93427	-5.62393	-0.705535	0.505513	10.6482	8.9034	10.4681	8.41668	9.90562	12.1355	11.7321	6.66213	8.68119	7.44019	9.41285	8.21852	3.13745
IBERS_Miscanthus_Plate2C06_sequence_1.txt	-12.1139	-2.50651	20.8919	-2.43956	0.182557	-5.78712	-165.918	-35.4548	0.331018	-0.00600917	-0.258968	0.0700724	0.174837	-0.0998515	2.29632	1.00242	-1.54738	8.55097	10.6284	12.7427	15.752	12.3894	9.54892	11.4327	9.65596	4.72471	3.47395	-2.37328	-4.72785	-6.68342	-8.31527	-10.1302	-15.6126
IBERS_Miscanthus_Plate2E06_sequence_1.txt	2.65029	-1.66178	17.9812	-4.43396	-0.12951	-5.17859	-204.687	-38.7536	0.808942	-0.00701781	-0.0932087	0.0470257	0.147916	-0.237789	-0.329826	1.08229	-0.976915	1.04058	7.2321	6.55828	13.2302	12.3478	7.32756	7.45891	9.67294	2.89633	2.06313	-3.03514	-4.13315	-5.93888	-8.77322	-10.3751	-13.7761
IBERS_Miscanthus_Plate1H03_sequence_1.txt	-64.3684	1.74021	14.8138	-5.04155	-0.113045	-11.2747	-233.768	-34.7458	0.769461	-0.0103776	-0.0932087	0.021833	0.1508	-0.170509	-0.161893	1.03591	-1.12102	-1.59665	-0.548944	2.62149	3.9979	6.36859	1.74317	0.901009	1.29678	-0.105305	0.775241	-3.25551	-8.25016	-8.12216	-7.26872	-8.26934	-7.64134
IBERS_Miscanthus_Plate2D06_sequence_1.txt	29.2732	-2.63303	-5.04866	-27.4876	-0.802158	-4.83969	-352.481	-28.6521	1.10093	-0.00301965	0.238309	0.432476	0.146664	-0.192596	-5.91199	-3.81067	-1.16675	6.29004	5.30273	7.63528	9.39068	9.72999	2.91055	-2.62775	-9.46016	-15.1122	-20.7515	-23.738	-25.722	-25.6082	-23.5146	-26.5608	-25.6454
IBERS_Miscanthus_Plate1B06_sequence_1.txt	-26.9049	6.2444	-16.372	-11.8267	-1.21061	-1.87184	-135.045	-29.9299	1.27952	-0.00575491	-0.0932087	0.0505035	0.157737	-0.198334	-0.264504	0.940747	-1.42811	5.37324	3.26756	8.97115	15.4998	15.3472	10.279	6.7838	4.20507	-3.44735	-7.97939	-11.7409	-17.5528	-19.7964	-18.0362	-20.4212	-22.0723
IBERS_Miscanthus_Plate2H02_sequence_1.txt	23.1696	13.7733	-1.22329	-9.10679	-1.58492	-5.21521	-72.5047	-24.6501	0.758934	-0.0113884	-0.258968	0.0767379	0.145721	-0.198677	2.37995	1.04526	-1.1736	-6.48205	-14.7775	-15.6892	-13.1419	-14.4434	-11.6056	-10.3751	-7.35897	-5.34199	-6.08205	-6.23596	-5.17435	-7.18171	-10.3334	-10.4117	-11.9785
IBERS_Miscanthus_Plate2H05_sequence_1.txt	-35.6709	-1.80305	-3.07709	-15.9115	-0.717001	-0.0245185	-291.646	-21.6902	0.318737	-0.00799719	-0.258968	0.0291601	0.149491	-0.221825	2.35121	1.06639	-1.16303	1.27079	3.84751	5.10561	9.9068	5.18955	2.49748	-0.564844	-2.99242	-8.75234	-11.4218	-17.3957	-19.5937	-20.5268	-19.9798	-16.7009	-20.9343
IBERS_Miscanthus_Plate1E05_sequence_1.txt	-12.9447	-1.32149	42.5476	15.6123	0.0728082	-8.97166	-82.0315	-18.7236	0.338746	-0.000714963	-0.0932087	0.027717	-0.00950672	0.189142	-0.332146	1.0778	0.936594	-4.39691	-2.56193	-2.87284	4.57118	7.21236	13.6287	18.9516	19.8903	18.6618	20.7167	14.7059	13.1108	12.1168	9.87598	8.62242	1.64721
IBERS_Miscanthus_Plate1H12_sequence_1.txt	2.46995	6.96782	-0.25259	-13.9873	-1.01404	-8.61587	-308.681	-29.4694	1.27952	0.00844587	0.238309	0.0582622	0.150165	-0.246275	-5.91967	0.953944	-1.16833	9.61139	7.7454	16.5929	19.4952	15.9228	8.82085	6.30639	0.747461	-3.51821	-7.65331	-12.8321	-13.8046	-15.2823	-15.0233	-21.5186	-23.3195
IBERS_Miscanthus_Plate1C01_sequence_1.txt	26.953	1.66366	33.3754	-0.571439	-0.81421	-8.91288	-167.656	-35.4984	0.893183	0.0699057	0.238309	0.0400215	0.155881	-0.271003	-11.2189	1.17023	-1.56001	6.52065	5.94936	12.1146	16.1525	18.5292	16.0955	17.1347	14.8081	8.14862	4.8094	1.54537	-1.48646	-2.36804	-2.64667	-6.07517	-8.45674
IBERS_Miscanthus_Plate2G05_sequence_1.txt	-27.276	-1.08638	31.8776	15.7126	-0.514841	-12.1651	-217.334	-19.6332	1.6098	-0.00898288	-0.258968	-0.185435	0.166043	-0.24214	5.19211	1.06895	-1.17821	-2.4452	-4.05134	2.52348	2.91424	11.4051	17.9349	20.9414	21.5914	20.7831	22.1617	13.3991	14.7057	13.306	8.08136	7.80815	11.1701
IBERS_Miscanthus_Plate1F01_sequence_1.txt	66.6519	-0.317895	8.17156	-6.82488	-0.709862	-10.4951	-282.912	-31.7639	1.215	-0.0170457	-0.0932087	0.258335	0.149967	-0.245196	-0.255919	-1.4474	-1.23852	7.37001	7.446	7.90144	6.57437	8.34122	6.69928	7.75516	1.68282	2.61025	-1.85891	-3.47345	-8.79789	-10.0658	-12.0212	-16.8832	-24.3188
IBERS_Miscanthus_Plate2E03_sequence_1.txt	-36.0319	1.45656	-18.5285	-15.4225	-1.10154	-9.00791	-399.732	-25.8793	1.42107	-0.010714	-0.0932087	0.0571476	0.160325	-0.12393	2.38799	-1.42894	-1.44778	1.29833	4.56619	0.592849	2.17911	3.17173	-0.086291	-3.10689	-3.64803	-6.07003	-11.6848	-15.1254	-17.535	-18.2906	-19.0523	-19.6886	-21.2652
IBERS_Miscanthus_Plate1F11_sequence_1.txt	24.6556	6.48687	8.56817	5.49221	-0.815139	-7.46932	-43.7158	-27.1784	1.25247	-0.0125941	-0.258968	0.0833338	0.151894	-0.128672	2.5098	1.00903	-1.29611	1.86708	3.04665	-0.147609	7.48966	11.6506	13.1898	19.5941	18.2435	12.1627	10.0154	5.95427	1.5187	1.35815	1.33767	-0.710905	-3.43457
IBERS_Miscanthus_Plate1C09_sequence_1.txt	34.2857	-0.817868	1.35223	-13.6967	-1.00153	-10.1038	-421.666	-39.1239	0.939719	-0.171495	-0.424726	-0.289758	-0.00343896	0.154151	2.45383	-1.40682	0.821223	-8.68821	-4.355	-7.09611	-0.96008	0.876089	-0.0416262	0.94278	1.73567	-3.77362	-7.98886	-13.0195	-15.9828	-17.8022	-20.0679	-24.3864	-29.6523
IBERS_Miscanthus_Plate1C04_sequence_1.txt	39.0058	0.735471	11.1039	-28.9511	-0.230401	-11.7318	-396.298	-20.1088	0.945828	-0.0108414	-0.0932087	-0.155967	0.147208	-0.120627	-0.210683	0.990688	-1.06702	-8.59997	-9.33458	-3.2848	-1.9247	-2.41724	-2.79748	-7.57562	-13.3625	-18.5895	-24.3945	-31.9967	-32.9859	-32.9902	-31.94	-28.3386	-25.6878
IBERS_Miscanthus_Plate2B06_sequence_1.txt	-64.214	-0.930095	-17.3481	-8.66384	-0.508557	3.74853	-313.792	7.23148	0.569303	-0.000630743	0.404068	0.0752434	0.143026	-0.211907	-8.62051	1.11214	-1.15653	9.924	5.19824	-2.5108	-3.20576	-6.81423	-6.39665	-6.70553	-5.79151	-8.06576	-9.82494	-8.35459	-7.26555	-5.97082	-6.84995	-4.95548	-6.18516
IBERS_Miscanthus_Plate1A10_sequence_1.txt	53.3543	-2.03324	-45.1002	-26.7466	0.273532	3.99678	-137.622	16.6821	0.425627	0.0167372	0.569827	0.623376	0.160197	-0.12185	-8.49506	-8.5701	-1.14473	-4.71141	-4.41706	-11.2891	-18.7824	-18.9706	-20.8719	-22.8585	-24.0339	-21.3106	-27.1577	-24.0171	-23.4225	-22.5478	-22.8282	-21.5881	-20.0604
IBERS_Miscanthus_Plate1C06_sequence_1.txt	18.4581	1.03834	3.46831	-3.4559	0.272055	0.0209562	47.8706	-9.07855	0.339562	0.0813451	0.238309	0.391212	0.166792	-0.133444	-8.67278	-3.8118	-1.21943	4.9327	1.17187	-5.72269	-7.26696	-7.53005	-2.01176	0.260293	0.859512	0.480717	-2.02873	0.507349	1.08975	0.501942	0.169877	-0.460706	-2.91071
IBERS_Miscanthus_Plate1B07_sequence_1.txt	43.4367	3.61957	31.8443	2.23096	-0.615823	0.538747	294.438	-18.5683	-0.689903	-0.0113514	-0.258968	-0.0999787	0.15228	-0.423564	5.13176	1.0282	-1.32664	-0.636712	8.99878	14.8177	16.2785	15.4027	10.4506	9.64723	8.43441	7.11904	6.9402	7.37584	2.41262	1.32489	0.160993	1.31342	5.45589
IBERS_Miscanthus_Plate2B04_sequence_1.txt	69.5958	-0.468529	10.2445	12.3934	0.760527	2.58277	65.2945	17.3527	-0.0559767	0.0822597	0.238309	0.958328	-0.00582797	-0.173577	-8.49458	-8.79992	-3.3763	9.09388	9.50748	1.48951	-0.399167	-3.15073	-1.77722	2.37763	5.27223	7.15885	12.6533	14.183	15.7698	16.1453	14.4368	13.2598	16.0546
IBERS_Miscanthus_Plate1D12_sequence_1.txt	-98.6657	-6.26442	-24.5602	-56.2485	-0.618627	-0.87195	-474.093	-1.33295	0.265943	-0.173839	-0.223967	-0.153946	0.135004	-0.0348076	8.47252	-2.05792	-0.979451	2.29683	-2.98576	-13.8479	-24.357	-24.5793	-24.3625	-28.5291	-27.0654	-29.3903	-32.4027	-29.7985	-27.3647	-29.2216	-30.7063	-25.0021	-25.3519
IBERS_Miscanthus_Plate1F10_sequence_1.txt	16.7933	-1.07628	50.4809	26.554	0.170963	-2.14485	426.576	-8.24363	-0.144616	-0.0032677	-0.258968	-0.102155	-0.0180289	-0.128365	5.1041	1.06975	1.49888	1.90573	4.27906	8.7254	15.1978	19.6188	23.1837	25.1714	24.8458	31.3464	30.2905	29.098	29.7932	29.7632	28.5327	25.5434	24.3757
IBERS_Miscanthus_Plate1E01_sequence_1.txt	13.5456	7.1566	-11.3665	-10.9819	-0.911379	-3.40198	-52.7148	-24.5962	0.722224	0.169097	0.404068	0.714427	-0.00628167	0.0108604	-14.0761	-6.09607	-3.53442	5.82485	1.27164	0.219268	1.83002	1.83284	1.72147	4.15793	-1.43518	-1.65601	-7.11102	-5.82339	-7.69969	-9.1315	-9.05265	-8.96537	-8.3007
IBERS_Miscanthus_Plate1C12_sequence_1.txt	-77.6361	-9.88053	-74.2641	-27.5041	-0.11375	4.57135	-616.761	72.496	-0.965214	-0.344422	-0.590485	-0.697435	-0.655162	0.225894	10.6968	3.50185	1.22186	-3.59431	-6.34163	-9.98261	-20.6686	-23.8215	-25.0184	-30.4913	-28.6361	-25.8438	-28.8143	-27.1722	-24.2844	-23.0315	-22.9145	-21.6284	-19.699
IBERS_Miscanthus_Plate1H08_sequence_1.txt	-6.94804	6.45138	0.632244	-11.6119	-0.705231	1.24781	-245.181	-21.5709	-0.271793	0.00303293	-0.0932087	0.0573839	0.169812	-0.0184477	-0.353025	1.09	-1.51184	-5.04375	-3.82522	-7.70922	-6.94338	-5.05239	-5.59085	-5.72141	-2.66712	-5.09566	-7.64132	-9.32188	-10.9833	-12.9312	-13.5	-10.4641	-6.20913
IBERS_Miscanthus_Plate1B04_sequence_1.txt	12.6881	-1.05827	10.9016	0.306533	-0.623484	-11.0164	-137.793	-20.5552	0.842421	-0.0101698	-0.258968	-0.37809	-0.0142229	-0.0553008	8.03497	1.2768	1.56378	-3.72917	-3.56704	0.90693	-3.1577	-0.284669	0.25348	0.0810682	-2.4534	-0.614941	3.31992	2.27056	-4.88338	-6.24357	-7.60333	-9.36067	-7.755
IBERS_Miscanthus_Plate2D01_sequence_1.txt	32.7299	22.9841	-32.6642	-23.0261	-1.97539	6.24432	272.777	-8.05593	-1.2888	0.0140728	-0.0932087	-0.276524	0.159019	-0.224005	5.14522	1.03035	-1.3069	1.04141	1.58418	-9.26887	-16.6847	-20.4961	-18.7312	-18.6363	-19.2738	-19.4652	-25.5047	-24.0279	-21.3119	-20.2121	-19.1481	-16.5501	-13.5854
IBERS_Miscanthus_Plate1E02_sequence_1.txt	-42.7739	6.23091	10.0546	-5.03602	-0.41718	-0.586793	16.7491	-6.07723	0.233248	0.00536659	0.404068	0.264472	-0.00471672	0.296024	-5.83108	-3.86841	0.871812	-1.33281	-8.11236	-6.176	-10.8398	-16.4333	-9.18172	-4.55098	-6.10867	-6.07375	-7.35273	-3.77712	-2.31444	-0.505478	-5.9345	-3.95959	-8.50917
IBERS_Miscanthus_Plate1H01_sequence_1.txt	-48.0112	0.039783	-33.6406	-4.45563	0.176098	6.17501	-227.814	88.9297	-0.53171	-0.00255418	-0.258968	-0.472113	0.183933	-0.278136	10.7959	1.10597	-1.19829	-8.97004	1.318	1.40308	3.08235	0.394669	-0.0739797	-1.56139	-0.659744	-4.96081	-4.96869	-3.44561	-3.1496	-1.74082	-5.61171	-2.47884	-0.791278
IBERS_Miscanthus_Plate1A05_sequence_1.txt	27.5345	-4.92786	18.4229	22.7484	1.53931	0.792728	141.771	26.815	-0.524146	-0.161382	-0.590485	-0.846986	0.161032	-0.16697	10.7023	1.19636	-1.47126	-5.00784	5.58347	0.408385	0.12277	3.12894	5.6497	4.86854	5.18061	8.96056	15.4221	16.9512	19.5855	25.9581	22.2023	24.3163	24.9693
IBERS_Miscanthus_Plate1C07_sequence_1.txt	12.9101	-2.90241	18.8005	12.0638	-0.216913	-4.61886	0.451459	-25.1061	-0.540953	0.0848558	0.0725502	0.257864	0.168264	-0.282286	-5.69722	-1.38174	-1.68118	4.75502	9.08906	12.1286	15.2756	16.1063	19.5243	18.888	17.3683	14.0991	14.1457	10.8602	11.5084	7.16341	6.59792	6.30743	6.62792
IBERS_Miscanthus_Plate1E07_sequence_1.txt	2.86017	-0.742417	-20.6993	4.71902	1.15715	-0.408842	104.097	21.9059	0.205751	0.00339382	0.0725502	0.0934663	0.172504	-0.302726	-3.11516	0.917904	-1.60585	-0.538772	1.22523	7.19925	9.9957	5.3429	3.31918	-0.256143	2.55685	1.06951	3.96369	4.86276	5.66053	2.34598	5.91171	6.05641	7.66086
IBERS_Miscanthus_Plate1D05_sequence_1.txt	10.2803	-2.67599	17.2609	-4.72487	-0.514173	-5.90418	-417.998	-22.4553	0.609569	-0.00398241	-0.258968	-0.398601	-0.664088	0.714067	10.5398	5.89191	5.77099	-7.88268	-17.7424	-5.26645	-3.24192	-1.30828	1.40884	4.96321	6.9494	0.107473	-0.815188	-2.92151	-9.0554	-12.4581	-6.95743	-9.04415	-13.4492
IBERS_Miscanthus_Plate2F06_sequence_1.txt	43.9416	-2.3506	45.4358	21.3974	0.263661	-2.63186	151.189	-18.4782	-0.428055	0.00997398	0.0725502	0.607236	0.158741	-0.112245	-3.07247	-3.8122	-3.76985	7.16495	5.03669	-1.25032	1.74783	6.18965	11.1478	14.7306	16.4204	18.4047	26.6759	20.4296	18.5681	18.3371	22.614	21.0325	20.5361
IBERS_Miscanthus_Plate2C02_sequence_1.txt	-75.7158	0.646039	-5.89705	-13.4183	-0.700063	-3.37552	-327.753	-9.13625	0.158575	0.00682501	0.238309	0.112226	-0.00992851	0.315256	-3.14638	-1.3895	1.02986	-1.05334	-6.94398	-8.20534	-14.039	-16.4145	-11.3863	-16.5351	-15.4513	-14.7871	-13.8544	-12.3013	-14.1551	-12.8942	-12.9383	-14.6656	-15.9636
IBERS_Miscanthus_Plate1G06_sequence_1.txt	32.4515	-1.97513	12.1972	36.9468	0.564333	2.77215	442.259	44.3423	-0.154332	-0.0101129	0.0725502	0.211932	0.157314	-0.266955	-3.12719	-1.3808	-1.43808	4.25681	6.46569	11.4445	13.3356	17.2448	15.8788	14.5448	16.5585	22.2724	26.462	31.6599	39.6578	40.9612	40.147	36.7245	36.4019
IBERS_Miscanthus_Plate1A09_sequence_1.txt	-3.81598	-1.70865	37.7508	20.6195	0.842471	1.56647	356.546	-7.3879	-0.439706	-0.158127	0.0725502	-0.0563507	0.0237615	0.209895	-0.337111	1.03525	0.608184	9.98197	9.25532	10.5899	10.4335	9.47135	6.89312	6.50017	10.8489	14.8448	19.5441	23.4209	17.2433	16.5319	17.591	11.6782	13.8152
IBERS_Miscanthus_Plate1H05_sequence_1.txt	-94.1811	7.16132	-47.1235	3.27931	-1.19952	8.68528	-149.518	65.9819	-1.0858	0.00326087	0.0725502	0.092309	-0.153207	-0.0566256	-3.08618	3.58913	1.1569	2.61149	-0.460642	-9.5121	-22.1767	-22.8454	-18.2087	-17.0309	-11.1489	-6.31331	-6.23667	0.982508	4.96226	5.90662	3.78577	6.67222	5.14248
IBERS_Miscanthus_Plate1H06_sequence_1.txt	-111.7	3.99678	-92.8568	-33.2602	-1.30831	6.7838	-523.632	76.2545	-0.190972	-0.0100153	-0.258968	-0.472247	-0.178566	0.609385	10.7071	3.53298	1.11743	-6.15645	-13.3355	-19.3831	-27.2096	-36.5298	-39.3435	-42.4937	-41.7364	-37.4905	-41.43	-34.5741	-31.1302	-30.274	-27.0468	-22.5592	-21.8651
IBERS_Miscanthus_Plate1G05_sequence_1.txt	17.9953	-6.34631	45.0998	23.2101	-0.227417	-5.34663	114.329	-7.94327	0.244685	0.0145538	-0.258968	-0.620557	0.0127412	0.230567	13.4269	1.07456	0.888011	-4.96783	-0.374033	5.95496	14.0725	14.1232	18.3642	16.7457	18.755	24.0052	29.0595	23.7239	15.3598	15.5962	9.63209	9.83904	12.8
IBERS_Miscanthus_Plate2H01_sequence_1.txt	25.4553	1.49913	2.58154	-0.921293	0.856138	6.19139	224.618	9.87559	-1.50018	0.00185483	-0.0932087	-0.0489267	0.180615	-0.345231	2.4439	1.01109	-1.56298	3.88012	10.901	3.51616	4.70288	3.24047	0.587823	2.60229	2.82084	0.246366	0.153527	1.84594	2.29693	0.239828	-2.83692	-3.16754	-0.891867
IBERS_Miscanthus_Plate1C11_sequence_1.txt	9.48391	-10.312	-42.3696	-72.8756	-1.34951	NA	NA	NA	-1.47026	-0.192445	-0.626987	-0.773099	-0.43135	-0.306321	7.22342	0.940187	-1.03335	-0.884294	0.389649	-19.1211	-33.9525	-41.2145	-48.162	-50.8451	-56.9248	-55.6191	-54.5184	-53.1985	-52.0455	-52.3564	-51.1068	-49.861	-49.2144
IBERS_Miscanthus_Plate1D08_sequence_1.txt	-58.8757	-5.7377	36.4993	11.6568	-0.0261576	-4.67109	-68.4331	-7.12325	-0.431051	-0.00491448	-0.258968	-0.302346	-0.664719	0.615711	8.04504	6.04342	12.7648	-8.30657	2.73761	3.67277	8.4764	9.46562	8.92863	9.13846	12.4101	14.4603	14.6695	13.3339	12.2274	13.0898	10.7555	11.3652	15.1586
IBERS_Miscanthus_Plate1G01_sequence_1.txt	-43.9337	-4.22258	18.4496	1.563	-0.310271	-10.7429	-449.224	-21.5177	0.519801	-0.00871367	-0.258968	-0.523395	-0.340708	0.945422	10.7526	1.21712	5.61374	-8.32373	-13.122	-1.54243	-0.914245	4.02973	2.80984	3.49229	4.19403	1.83212	4.05786	-2.54752	-4.57997	-6.63673	-8.42003	-18.3815	-26.5746
IBERS_Miscanthus_Plate1F04_sequence_1.txt	-42.034	12.1901	-27.832	-33.0312	-1.29042	-2.01307	-347.472	-27.3953	1.56243	-0.00637885	-0.0932087	-0.167454	-0.00496334	0.214102	2.46705	1.1526	1.38952	-5.48529	-9.72672	-5.02398	-4.22122	-5.27996	-8.52527	-11.1388	-15.7343	-24.7973	-28.9757	-32.9251	-36.9242	-37.0106	-36.3564	-35.0582	-32.3967
IBERS_Miscanthus_Plate2A01_sequence_1.txt	11.0599	4.84131	1.8213	-12.6125	-0.728338	-9.77943	-325.674	-30.1934	1.27946	0.00581526	0.0725502	0.0599435	0.157506	-0.19532	-3.10334	0.978525	-1.17809	3.35397	3.84949	8.80422	8.55452	8.29222	3.87649	3.30286	3.39679	-4.3585	-8.34927	-12.1658	-19.228	-19.5443	-16.6952	-20.0917	-23.6986
IBERS_Miscanthus_Plate1D09_sequence_1.txt	23.9968	3.18099	-7.04562	-28.3604	-1.19879	-2.39045	-390.599	-24.9769	0.902909	0.000151212	0.404068	0.58378	0.172693	-0.255569	-8.48021	-3.82211	-3.60398	9.60999	7.91993	2.65557	6.02636	3.53946	-2.56713	-8.30829	-16.2213	-20.8037	-26.1899	-27.7715	-30.6353	-30.3922	-29.1848	-29.0401	-25.7824
IBERS_Miscanthus_Plate1G08_sequence_1.txt	-59.9688	-4.38344	-12.8991	-36.3434	-0.111687	-6.87947	-378.465	-0.389916	-0.232115	-0.177664	-0.590485	-0.830888	-1.17096	-0.0600737	16.1887	8.512	4.2148	-8.52615	-12.4672	-20.1569	-24.1115	-29.0467	-31.7067	-35.0654	-37.1715	-34.2384	-34.6667	-33.2186	-35.5567	-35.5022	-36.5829	-36.383	-33.1117
IBERS_Miscanthus_Plate1B12_sequence_1.txt	15.7402	3.06441	-21.6474	14.9571	0.465696	11.9356	1047.37	45.641	-1.94988	0.00204828	0.569827	0.254297	0.151614	-0.165583	-8.50962	-3.9313	-1.45078	9.09631	12.9812	12.0932	16.9086	16.1356	20.2861	20.074	17.3326	15.0222	15.0074	15.5144	17.671	20.0328	22.2509	21.705	21.3441
IBERS_Miscanthus_Plate1D04_sequence_1.txt	23.6539	1.23332	-30.8721	22.9983	1.04594	6.70266	603.212	NA	-2.40151	-0.0127016	-0.258968	-0.507977	0.151292	-0.0453326	10.7284	1.00193	-0.923468	0.0973934	4.58223	6.36516	3.01554	5.13884	4.7475	6.02231	5.70155	9.48449	14.1677	16.7715	25.1727	27.2518	27.7401	27.5092	25.1545
IBERS_Miscanthus_Plate2A05_sequence_1.txt	75.4427	6.27042	-44.6966	-11.7949	0.36822	12.3968	906.64	NA	-2.0619	-0.00299326	0.173422	-0.0322313	0.139551	-0.161219	-5.08333	1.17946	-0.608696	8.05678	10.7249	0.792291	-14.716	-17.2522	-22.088	-20.9192	-22.185	-21.2446	-24.3736	-15.8236	-12.7918	-8.06768	-5.2484	-5.06982	-4.73335
IBERS_Miscanthus_Plate1A12_sequence_1.txt	-54.8208	-3.7078	-13.1476	4.48416	0.0761744	6.01582	70.4933	25.7665	-0.982284	0.00562054	-0.258968	-0.640328	-1.1691	1.11699	16.1264	8.29298	8.12718	-8.62111	-18.3285	-15.262	-14.5338	-14.0659	-6.76715	-3.15428	1.04362	3.92745	3.58809	6.62259	7.75844	8.66302	7.83695	6.16123	9.60797
IBERS_Miscanthus_Plate1E11_sequence_1.txt	47.8847	4.03729	-78.3581	-24.2038	-0.212069	0.66935	-345.575	NA	0.195366	-0.00608077	0.404068	0.4103	-0.00424262	-0.184602	-8.41737	-1.33513	-3.48491	8.06261	6.35554	1.59532	1.11602	-3.61723	-6.51467	-6.59276	-11.3428	-17.2148	-22.9995	-22.6839	-22.0049	-21.3083	-23.2502	-21.7733	-19.5593
IBERS_Miscanthus_Plate2E02_sequence_1.txt	-62.3559	-1.21739	-106.157	-30.7451	0.0767225	9.04704	-186.323	NA	-2.52368	-0.0183691	-0.258968	-0.29775	-0.674606	-0.143432	13.4107	8.43943	8.44815	-8.78591	-18.211	-35.8451	-35.7066	-43.4375	-44.0312	-46.0442	-44.2691	-39.4083	-40.8323	-38.8772	-33.4324	-31.148	-23.7297	-23.4034	-22.1329
IBERS_Miscanthus_Plate1C02_sequence_1.txt	30.3514	0.627549	12.9568	39.011	0.268278	6.27191	909.898	42.458	-0.879878	-0.0124907	-0.0932087	0.0563437	0.157353	-0.227896	-0.327175	1.05805	-1.51704	2.81199	9.05071	4.15665	14.6704	16.6111	23.0566	26.416	30.7054	30.334	32.0161	35.5896	39.4566	42.9799	43.1779	42.5502	38.3805
IBERS_Miscanthus_Plate2F04_sequence_1.txt	12.3104	0.0911183	2.80168	15.2744	-0.520835	3.40641	-59.6169	28.1665	-0.153979	-0.0045132	-0.0932087	0.0276093	0.146216	-0.245948	-0.380044	1.09362	-1.25372	-1.40787	6.14105	8.88208	8.35212	12.3359	10.5551	9.83679	8.76996	10.9981	12.0968	12.1623	17.5875	17.8713	17.6818	18.5875	20.1755
IBERS_Miscanthus_Plate1G11_sequence_1.txt	15.35	4.49676	-9.1939	19.9833	-0.50596	4.90358	460.902	39.052	0.220053	0.00664675	0.0725502	0.0607771	0.146153	-0.126357	-3.09114	1.02284	-1.06187	10.1425	9.16744	6.64444	9.93514	10.771	12.5244	14.6018	13.9894	16.27	17.9495	19.9396	24.1747	24.3092	25.1175	28.879	28.6825
IBERS_Miscanthus_Plate2D03_sequence_1.txt	8.45497	-1.86239	-26.1465	-11.6839	-0.708798	2.85397	-118.368	17.766	0.598671	0.163631	0.404068	0.600765	0.155453	-0.245494	-14.1507	-3.95345	-3.7031	5.3915	3.69244	-6.75741	-3.06002	1.20917	-0.093019	-0.0669513	-2.74692	-6.13539	-9.60973	-11.2909	-8.78718	-8.67014	-9.61502	-8.01041	-5.53519
IBERS_Miscanthus_Plate1D01_sequence_1.txt	-55.6295	3.63469	-75.7027	-12.6099	-0.226169	11.0554	-332.157	42.91	0.326159	0.0778983	0.404068	0.418073	-0.176818	0.196669	-11.3039	-1.26052	-1.24644	-1.84487	-15.8769	-18.7805	-25.0923	-27.5741	-28.4155	-27.1463	-25.0274	-20.637	-20.2472	-16.1456	-11.8532	-9.34272	-8.08334	-7.46866	-9.5917
IBERS_Miscanthus_Plate1B01_sequence_1.txt	-16.5707	1.43513	9.36125	13.7794	-0.699607	0.265742	151.288	2.18332	0.613592	-0.00681596	0.404068	0.052948	0.153346	-0.418567	-8.6296	1.12207	-1.2921	2.46172	6.60912	-1.51002	-4.80798	-5.97933	1.99983	7.91231	13.3984	14.2952	11.6277	13.1147	15.4643	17.0775	17.1949	19.7773	16.85
IBERS_Miscanthus_Plate2E04_sequence_1.txt	-28.2008	0.114476	-26.1688	-15.1776	-0.224952	-2.44068	-352.331	-1.56095	0.845026	0.0742384	0.404068	0.0343245	0.160206	-0.148975	-11.3008	0.971279	-1.45571	5.15532	-3.65557	-6.50001	-13.6366	-18.6595	-15.8527	-17.7544	-15.5197	-16.3711	-15.8603	-16.1992	-16.2475	-16.7274	-18.103	-19.6249	-22.1895
IBERS_Miscanthus_Plate2H06_sequence_1.txt	36.0101	5.18305	4.97732	11.7725	0.184062	2.28672	318.754	0.665351	0.724891	-0.00165342	0.238309	0.26523	0.156912	0.058849	-5.69866	-1.3791	-1.04279	9.05915	2.3345	-1.04606	1.10604	4.51583	5.64803	10.6208	14.015	15.0485	15.1383	16.0262	16.0579	16.2304	17.2573	17.0912	20.4193
IBERS_Miscanthus_Plate1D11_sequence_1.txt	-32.4723	2.12453	-21.4813	11.8579	-0.69604	10.0822	395.456	34.2597	-0.279848	0.0823302	0.0725502	-0.139459	0.158043	-0.237125	-3.09849	1.1046	-1.10435	2.32689	1.23286	-4.11706	-12.71	-8.69064	-5.45521	-4.43503	1.61358	4.37831	3.73287	10.5448	13.6626	14.8464	12.4722	13.033	17.1987
IBERS_Miscanthus_Plate1A02_sequence_1.txt	-15.1621	-4.42863	-32.287	-12.8924	0.178091	7.10033	-238.916	21.7637	0.436172	0.0761822	0.404068	0.434651	0.167142	-0.190435	-5.83379	-8.86725	-1.6344	0.188803	0.718958	-12.0579	-20.0971	-17.1433	-23.0354	-24.0856	-23.7172	-19.2794	-16.4927	-11.5432	-9.6337	-10.5373	-12.8865	-9.77132	-10.8101
IBERS_Miscanthus_Plate2G01_sequence_1.txt	-28.1876	-6.34346	-22.1375	-33.0406	0.167015	NA	NA	NA	0.457999	-0.175158	-0.590485	-0.652604	-0.166219	0.621016	7.78024	1.09586	3.68347	-5.02566	-0.786474	-6.61246	-21.1445	-26.2141	-33.7423	-33.6948	-33.0665	-27.7208	-32.2747	-31.6203	-31.73	-31.5861	-32.0962	-29.3156	-29.3997
IBERS_Miscanthus_Plate1C03_sequence_1.txt	-19.5713	4.47325	-35.5236	-33.5425	-1.10916	4.52871	-248.84	4.14214	0.349856	0.241297	0.569827	1.10251	0.157695	-0.0540241	-16.6768	-11.3311	-5.98455	3.97952	-3.98299	-10.669	-20.9278	-24.7081	-26.3724	-29.6361	-33.3583	-35.5379	-38.9243	-32.6035	-31.4856	-31.6273	-28.7513	-29.6913	-27.1448
IBERS_Miscanthus_Plate1C08_sequence_1.txt	-32.6567	-6.94175	-31.0872	26.089	1.06081	8.66477	353.359	NA	-1.6524	-0.00478263	0.238309	0.62063	-0.165191	0.732344	-3.07233	-8.83407	3.10673	-4.70797	-15.4353	-8.07911	-8.93148	-3.44571	1.39244	3.81404	4.90768	7.55033	14.4552	20.8042	27.1283	30.5686	29.3931	33.8776	33.7182
IBERS_Miscanthus_Plate1G02_sequence_1.txt	20.6379	5.81128	-28.3489	-29.58	-1.08514	6.018	49.0472	8.60756	0.408595	0.0787232	0.569827	0.78749	0.143431	-0.280313	-11.2632	-11.2457	-1.10602	-0.210029	-5.15509	-12.8158	-20.4723	-23.3947	-22.4691	-23.5363	-27.2719	-29.4505	-35.2325	-32.1511	-26.8224	-27.6529	-26.8647	-25.3559	-22.0817
IBERS_Miscanthus_Plate1G09_sequence_1.txt	-38.0835	-4.65606	-70.8079	-15.249	0.849132	9.47868	113.482	NA	-1.82356	-0.0157387	0.0725502	0.0776866	0.144618	-0.213252	-2.90829	1.05085	-1.29296	5.17541	-0.00420368	-3.21353	-11.764	-18.6654	-16.475	-15.5652	-13.6631	-12.5786	-17.2742	-15.1533	-13.0591	-11.7801	-10.5062	-7.93079	-7.49559
IBERS_Miscanthus_Plate2F02_sequence_1.txt	11.5332	-1.06379	-37.7358	24.8834	1.74719	9.56803	549.797	NA	-1.17081	-0.00316884	-0.258968	-0.289655	0.162258	-0.179808	7.98947	1.23406	-1.03602	-8.96583	-8.83843	-0.96507	-2.56474	0.693117	1.90485	3.45491	5.19909	9.97996	11.1044	19.5016	25.4358	30.5299	31.3785	30.7667	30.8898
IBERS_Miscanthus_Plate1E04_sequence_1.txt	33.2439	0.0392616	10.0971	13.036	1.04863	-3.69409	97.8693	2.29832	0.153879	-0.00860736	-0.0932087	-0.0908302	0.170651	0.00163252	2.33395	0.89957	-1.25974	-8.39039	-8.84474	-2.41831	-6.37031	-1.99312	-3.98728	-4.22482	-0.930828	4.06512	10.8509	11.036	15.9939	14.4207	15.643	17.669	16.599
IBERS_Miscanthus_Plate1E03_sequence_1.txt	21.9279	-6.51442	-83.4816	-9.48251	1.15649	10.5787	-122.179	NA	-1.45427	-0.00716465	-0.0932087	0.0385226	-0.00875647	0.0581079	-0.237746	0.996238	3.58659	-8.28105	-13.4669	-12.8259	-24.3354	-26.7079	-23.2442	-24.0094	-22.9466	-15.4904	-17.1218	-10.837	-8.4346	-7.38929	-4.12906	-2.80124	-2.69929
IBERS_Miscanthus_Plate2E01_sequence_1.txt	6.86462	6.88066	-27.7669	6.24869	-0.211467	5.6177	268.554	54.3803	0.0781161	0.0185546	0.569827	0.662173	-0.0110414	0.375145	-8.57454	-8.8355	0.892721	-8.28305	-12.2069	-4.46945	-2.82167	-2.54462	1.29162	4.98953	5.30483	2.61434	4.43195	6.26653	7.54449	10.9006	7.35871	4.6455	8.78224
IBERS_Miscanthus_Plate1F08_sequence_1.txt	26.097	1.62382	-69.7786	-29.1263	-1.00892	10.1933	-209.025	79.2615	-1.09046	0.100791	0.404068	0.464797	-0.00165809	0.277231	-11.2765	-3.73564	0.915162	-3.73946	-12.2954	-16.7111	-22.7027	-30.0181	-33.0335	-36.7521	-36.9958	-37.0712	-37.253	-33.3065	-28.3092	-27.2688	-23.678	-20.2554	-18.0628
IBERS_Miscanthus_Plate1B08_sequence_1.txt	-12.3036	-3.10767	-59.0167	-9.71343	0.267857	10.5227	-35.0985	NA	-1.23362	-0.00420497	-0.0932087	0.0798296	-0.16841	-0.294679	-0.29062	3.5306	0.811532	-8.4746	-18.069	-16.3878	-15.3219	-17.3878	-15.9674	-17.4087	-18.0564	-15.0379	-16.5975	-12.005	-6.15545	-6.30734	-3.30251	0.205979	3.13767
IBERS_Miscanthus_Plate1A08_sequence_1.txt	12.7663	-2.28599	35.6709	-2.52303	-0.121309	1.7034	291.353	-18.6628	-0.493527	0.00843813	-0.0932087	0.458614	0.170632	-0.459727	-0.397158	-1.38097	-3.95995	2.08346	9.7721	9.57697	15.8043	13.3974	11.5433	6.55386	2.32819	1.055	0.650103	0.105075	-0.617108	-2.55154	-1.19711	-1.20109	0.24255
IBERS_Miscanthus_Plate1A04_sequence_1.txt	-43.2832	2.23146	-77.5792	-21.8361	0.477417	11.2874	-61.7333	NA	-1.68592	-0.00535334	0.0725502	-0.134814	-1.51281	0.834294	2.43682	10.9563	15.847	-8.67551	-18.2252	-35.7652	-29.2773	-31.7354	-35.9859	-36.9905	-36.3635	-28.8474	-34.2527	-25.1511	-23.4628	-20.2124	-15.2268	-13.0154	-11.7854
IBERS_Miscanthus_Plate1A03_sequence_1.txt	-32.3127	-4.41708	-71.3977	-16.4482	-0.511723	9.38347	-288.414	100.908	-1.57324	-0.0152029	-0.0932087	-0.173173	0.146556	0.23462	2.52037	1.10918	-0.83224	-5.61676	-13.4848	-12.0806	-24.4964	-25.0543	-28.6933	-30.7467	-28.8994	-24.4698	-23.7518	-16.4822	-16.2637	-12.7944	-12.0553	-10.073	-21.2798
IBERS_Miscanthus_Plate1E06_sequence_1.txt	27.0703	2.52135	-36.6748	-3.44926	0.0651091	10.2258	222.36	40.5234	0.00123981	0.16058	0.0725502	-0.0880391	0.152846	-0.329186	-5.79872	0.943078	-1.52357	3.93875	5.69287	-1.61379	1.35717	3.06592	4.43143	4.3189	6.45391	2.63914	-0.527423	-2.53771	-1.56028	0.567182	0.157026	1.06207	3.12912
IBERS_Miscanthus_Plate2F05_sequence_1.txt	-16.8964	-3.40898	24.0876	6.96477	1.1545	-2.99789	-178.586	1.07231	0.212208	0.073579	0.404068	-0.0095648	0.153974	-0.0653806	-11.2832	1.22178	-0.874434	4.92775	6.69558	-0.637512	-10.9178	-4.3786	-0.385937	1.78015	2.34809	3.73487	7.68867	8.57316	9.74352	10.3177	9.89507	7.39697	8.22178
IBERS_Miscanthus_Plate1A07_sequence_1.txt	8.36971	-1.39341	-38.9062	-2.50701	0.0679789	10.9019	79.4434	42.5426	-0.802792	0.0716445	0.0725502	-0.313084	-0.345159	0.621067	-2.94195	1.0806	8.59789	-8.48817	-17.8898	-10.5596	-20.3177	-21.8767	-14.8473	-18.0549	-11.824	-8.43961	-7.68952	-1.38437	0.209103	1.06708	2.20703	2.08837	3.50048
IBERS_Miscanthus_Plate1E08_sequence_1.txt	-13.5231	-0.279365	-23.136	-30.3738	-0.709746	-2.02482	-286.228	8.70489	0.76996	0.0859201	0.404068	0.597875	0.16118	0.01923	-11.2234	-6.24761	-1.38045	7.38165	4.21237	-5.17461	-10.5062	-8.65603	-8.95103	-11.0243	-17.5249	-22.9101	-27.3799	-27.7581	-29.6446	-28.8691	-27.9972	-24.4904	-21.4987
IBERS_Miscanthus_Plate1F09_sequence_1.txt	13.1343	2.99885	-17.4892	-37.6702	-0.62358	-3.24029	-435.467	-50.0185	1.41825	0.00717804	0.0725502	-0.0253262	0.206023	-0.175466	-0.497641	0.874532	-1.79795	0.657417	0.133977	-0.430783	-0.978687	-6.42485	-12.3999	-17.3382	-22.5289	-30.0811	-34.5987	-40.4071	-41.2512	-41.9182	-41.859	-38.1034	-35.9739
IBERS_Miscanthus_Plate1F07_sequence_1.txt	-7.2189	-0.674668	5.32688	16.0821	1.15801	7.87557	-21.022	32.3702	-0.219657	0.00326821	0.404068	0.304674	0.175232	-0.227001	-8.33447	-1.41512	-1.59899	13.6254	11.6595	-1.81236	-6.87765	-8.10689	-7.94007	-3.48523	3.75962	4.48966	11.4172	16.555	20.2681	19.1206	10.9132	9.32696	11.4816
IBERS_Miscanthus_Plate2G03_sequence_1.txt	-5.29958	6.95643	-19.6388	-27.9399	-1.00638	-7.38177	-307.991	2.47742	1.84752	0.167417	0.735586	0.529954	0.150733	-0.365351	-14.0515	-10.9809	-1.02352	-0.795685	-7.64511	-15.0941	-20.958	-19.8841	-18.6445	-16.5636	-18.814	-20.4457	-25.2218	-26.5938	-24.4663	-24.4191	-24.7162	-23.2794	-23.8957
IBERS_Miscanthus_Plate1D03_sequence_1.txt	13.5458	4.14376	39.3586	16.1877	0.563978	-6.43404	441.41	-11.8102	1.32733	-0.0106193	-0.0932087	-0.0103158	0.154407	-0.138451	-0.0972774	1.13672	-0.655295	-5.26521	5.64771	12.4993	18.8148	26.5147	28.2365	26.6719	24.3721	21.8335	19.7583	18.6644	17.6546	14.9693	17.1581	18.0498	18.9973

## Sheet: BLUPs sac 2009
Supplementary Dataset S1
BLUPs for the traits in Table 1 for M. sacchariflorus in 2009.
genotype	DOYFS1	AvgeSen	BaseDiameter	DryMatter	MaxCanopyHght	Moisture	StemDiameter	TallestStem	TransectCount	ES.55	ES.68	ES.82	ES.96	ES.110	ES1DOY	ES2DOY	ES3DOY	ES4DOY	CanHght.110	CanHght.125	CanHght.138	CanHght.152	CanHght.161	CanHght.180	CanHght.194	CanHght.210	CanHght.223	CanHght.236	CanHght.252	CanHght.264	CanHght.278	CanHght.293
M-1	50.4707	-0.154129	143.608	80.449	28.2329	-3.71415	1.16983	18.2183	-6.31236	0.0540041	0.358747	0.0683792	-0.523997	0.0551965	-3.7905	-1.28131	0.41312	3.08542	6.58018	7.79504	6.35827	12.6436	15.9794	17.1326	21.1465	20.0853	22.1589	28.1049	26.9652	31.974	32.4947	28.8701
M-140	NA	0.0395408	-140.157	52.8592	38.5743	-4.65671	0.00033692	12.5379	1.2978	-0.119486	0.187915	-0.0757898	-0.840664	-0.129201	-2.04601	4.05403	3.54179	4.68853	-13.3704	-0.290055	2.6109	6.22908	13.2566	20.4009	24.1524	36.0794	37.6661	40.4129	44.9783	40.9814	43.8523	42.3132
M-142	NA	-0.49305	128.269	793.664	54.7843	-4.93297	0.117471	30.2919	-1.26392	-0.303076	0.0170832	-0.111967	-0.692436	0.0549297	0.871454	4.19623	3.26535	4.38429	-6.02017	0.824411	3.23326	18.5075	25.8189	39.3221	37.2696	44.8644	48.5934	53.0651	51.5292	56.6394	57.7335	54.2763
M-144	NA	-0.178337	-120.984	309.079	49.5021	-1.77373	1.47385	20.4316	-10.986	-0.127663	-0.153749	0.0627767	-0.0943158	0.0549356	0.776012	0.693432	0.42879	0.351332	-6.02017	3.56552	6.42581	14.1911	19.3891	31.2446	33.667	36.5262	31.1577	44.2282	46.2794	50.0469	49.4083	48.8878
M-146	NA	-0.468841	41.9895	455.544	110.522	-2.25202	2.21552	83.4837	-11.3673	-0.3107	-0.495413	-0.319994	-1.02241	-0.129031	13.9177	6.20866	3.59798	4.92157	-10.2203	-0.152286	4.82819	15.6241	32.2071	57.5643	70.3241	77.2596	82.0085	89.8087	97.0534	102.815	110.278	111.764
M-176	NA	-0.565676	-34.7037	142.659	43.5203	-1.3433	1.7789	21.1807	-11.3593	0.0421647	-0.153749	-0.109179	0.165427	-0.127912	-1.31532	4.12409	-0.465486	-1.13298	-4.97014	1.90697	0.680124	6.26419	11.8127	11.7044	16.9601	25.9272	31.609	37.7486	39.035	42.8892	46.4531	45.8071
M-177	NA	-0.00887652	-111.397	118.421	45.8654	-5.00112	1.37491	36.9603	-10.6762	-0.140866	-0.153749	-0.0484159	-0.731307	0.0568368	1.16163	2.68577	4.05546	4.89697	-4.97014	3.06253	4.52735	9.41581	14.9116	18.2539	18.4082	29.3897	31.6335	33.7424	41.9832	46.6247	49.3616	44.1108
M-178	76.4118	-0.275172	176.203	64.3838	48.6796	-7.74688	1.01237	23.9736	-9.50119	-0.11669	-0.324581	-0.11553	-0.329292	0.0557809	3.54261	4.44905	1.84889	1.99227	8.68024	3.92494	5.05809	9.56037	8.9131	20.133	24.7186	35.6347	39.44	43.4173	43.0982	49.4628	51.3957	49.4967
M-226	NA	-0.589885	118.683	656.101	64.9342	-2.55965	2.1221	25.4366	-8.48879	-0.137901	-0.153749	-0.117726	-0.712331	0.0547225	1.44	4.35917	3.15913	4.31168	6.58018	3.92629	0.542578	3.5215	7.65532	23.7955	28.7485	37.413	41.7596	55.8307	57.5462	59.811	64.0086	66.02
M-228	NA	0.305836	61.1628	-101.342	-25.2772	-1.21915	-0.674971	-30.2834	12.8379	0.561269	0.358747	0.162865	0.360544	0.0551617	-8.89165	-6.39445	-1.06768	-2.06817	1.33004	-1.42276	0.313007	1.29475	-0.927797	-2.70255	-7.75605	-10.0044	-4.1179	-14.1829	-19.9467	-18.7423	-24.5167	-23.5793
M-232	NA	0.281628	41.9895	-160.603	-19.8634	0.72248	-0.833077	-13.3986	5.78845	0.370391	0.187915	0.110299	0.481093	0.0566031	-6.14287	-4.58249	-1.35897	-2.63594	-9.17025	-8.72027	-11.3207	-15.6971	-12.5874	-18.8663	-15.0014	-14.6655	-15.2661	-15.951	-16.4164	-17.2345	-14.1077	-19.5161
M-237	NA	-0.783554	51.5762	-413.693	-56.9372	11.7035	-1.16517	-55.8325	-7.72667	-0.141355	-0.153749	-0.0572268	0.623175	0.0549992	6.74361	-1.29462	-2.65192	-4.07837	6.58018	-6.16671	-10.6847	-21.5119	-33.6435	-35.7271	-42.6494	-44.7571	-47.2739	-49.0729	-51.595	-53.5737	-54.3827	-56.2129
M-272	NA	-0.638302	99.5095	543.194	73.6452	-2.36027	2.34113	49.0353	-8.64922	-0.299273	-0.324581	-0.0348596	-0.252478	0.0559571	6.5438	2.69642	1.2476	1.62529	6.58018	2.49391	0.877545	-0.78798	4.82785	25.2746	38.664	42.7337	49.1578	65.009	67.3365	69.1056	71.2322	75.9857
M-293	-37.2652	0.79001	22.8162	-460.242	-76.2942	9.05014	-1.34553	10.628	10.6097	-0.275531	0.0170832	0.131588	0.509067	0.0540181	0.562818	-0.933477	-2.1798	-3.55158	5.53015	2.48412	2.0771	-6.56903	-12.8549	-29.6603	-41.8402	-52.2502	-61.1862	-68.5879	-72.8939	-74.0001	-71.5015	-78.3313
M-294	-36.9344	0.741593	-25.117	-398.53	-74.5595	2.29411	-1.6661	-12.0775	1.95172	-0.146752	0.187915	0.199874	0.458232	0.0547603	-1.13343	-0.711867	-2.79743	-4.5368	5.53015	0.762799	2.25731	-5.05332	-14.0981	-30.2791	-38.4683	-52.2376	-56.513	-69.8477	-72.2352	-74.2492	-71.0424	-79.7655
M-297	-42.0346	0.765801	32.4029	-337.681	-57.3178	-2.89463	-1.70993	7.67449	16.0391	-0.121924	0.0170832	0.0350488	0.469028	0.0549511	-1.29572	0.853629	-1.5889	-2.69553	7.63021	9.26454	9.51358	7.62905	-1.96915	-17.3102	-20.2192	-32.0325	-37.8248	-46.7269	-50.3209	-55.424	-54.592	-57.1835
M-306	NA	-0.275172	-92.2236	23.142	163.506	-2.79326	3.74131	102.492	-20.8358	0.683058	0.529579	0.297702	0.95748	0.0552541	-10.5799	-9.48703	-4.52487	-7.33412	12.8804	25.4463	38.7252	62.5954	77.3127	98.9146	105.256	117.674	138.855	148.783	153.561	156.102	140.561	166.947
M-51	NA	-0.0572939	-82.6369	31.7895	-18.3487	-2.30041	-0.83697	-23.1138	14.3825	0.0302513	0.187915	-0.0576467	0.409058	0.0545737	-3.59935	1.0296	-0.929439	-2.31083	-0.770021	-6.49298	-6.03422	-7.87893	-11.0893	-9.18869	-10.925	-16.6056	-13.1528	-16.6843	-16.0338	-15.6117	-15.6905	-12.759
M-60	NA	0.112167	89.9228	549.853	6.01581	-3.95495	-0.553262	0.187994	13.0833	-0.101771	0.187915	0.16709	0.470545	0.0543813	-1.46182	-3.20533	-1.34442	-2.39636	4.48012	1.93548	2.27767	10.4119	12.509	12.9115	10.5445	13.0186	12.0676	7.7539	7.43832	8.71948	10.3335	8.89751
M-65	NA	0.257419	-130.57	-192.071	-26.9414	-1.71536	-0.785349	-31.5719	6.74157	0.410712	0.358747	0.0227491	0.694834	0.0557516	-9.33389	-4.80502	-2.93006	-2.55199	2.38007	0.164257	-0.362841	-3.68913	-7.25703	-21.0133	-23.7773	-25.4637	-23.6239	-25.0931	-26.5102	-30.0456	-25.5145	-26.0341
M-77	NA	-1.00143	99.5095	-3.92586	-13.2633	5.0361	-0.169301	-11.3557	12.1958	-0.273254	-0.666245	-0.507735	-0.822689	-0.67987	18.6955	7.72967	3.14341	4.08104	-13.3704	-13.2628	-18.7425	-27.587	-26.1707	-27.0582	-26.8562	-20.9475	-16.8176	-21.3511	-16.8415	-15.2574	-16.9657	-12.9684
M-78	50.8495	-0.178337	281.656	224.021	35.0035	-1.11567	1.6886	32.4095	-5.01296	0.0560772	0.187915	0.0803633	-0.3101	0.0557021	-4.23677	-1.29077	1.73961	2.05936	-1.82005	2.20374	3.73796	10.5107	13.1117	24.0684	24.8432	28.5401	27.2721	36.4994	33.2554	35.2459	34.4905	35.6067
M-79	NA	-0.662511	137.856	-141.496	-24.5163	-1.55709	0.0696796	-31.2083	0.0697859	-0.295715	-0.666245	-0.134005	-0.695508	0.0552479	11.6088	4.55892	3.22967	4.37899	10.7803	0.672922	-7.17253	-13.1588	-15.3508	-14.8157	-13.0752	-13.5557	-16.3707	-20.5768	-19.1297	-23.9334	-48.4512	-21.2057
M-83	NA	-0.299381	-120.984	-12.6359	-4.00651	0.0609965	-0.56073	-13.8425	7.82637	-0.123124	0.358747	-0.0740688	0.134948	0.0549971	-1.54766	-2.43436	0.658672	-0.0386644	-4.97014	-3.8373	-2.11953	2.01814	3.89668	5.57063	4.37533	2.36842	0.564078	0.317457	0.0131118	0.0450952	3.83983	-0.902881
M-86	NA	-0.0815026	-149.744	491.748	23.3868	-4.3201	-0.58722	6.45453	1.71812	0.0310482	-0.153749	0.0436522	-0.00335938	0.0548472	1.14289	-2.82281	-1.07018	0.523741	-0.770021	0.12467	1.64406	5.56654	5.64593	6.68176	9.40317	8.15189	8.25018	5.19901	9.95965	10.58	8.87302	12.62
M-91	NA	0.378462	-111.397	-264.591	-50.4858	3.18692	-1.4159	-51.3383	3.63387	0.020438	-0.153749	0.172907	0.695905	0.0549842	-0.964767	-0.237635	-3.46128	-3.1001	4.48012	-2.65974	-4.23699	-11.2354	-15.8816	-24.0859	-30.5875	-34.1732	-38.5494	-39.9709	-42.2179	-45.3342	-44.8462	-49.9119
M-93	-27.8509	0.79001	-73.0503	-488.384	-83.3862	4.87544	-1.84577	-47.8584	10.9323	0.577643	0.187915	0.330425	0.13879	0.0546896	-11.258	-4.74187	-1.61507	-2.30788	2.38007	-3.10407	-2.73099	-14.9373	-20.1829	-38.8876	-45.3675	-56.3163	-65.1465	-71.7826	-76.8263	-82.3195	-84.5421	-91.3499
M-94	-30.0003	0.765801	-149.744	-590.165	-92.2966	6.23421	-1.84241	-54.3358	-3.89479	0.765128	0.529579	0.0771509	0.946211	0.0551126	-8.76718	-10.2655	-3.6773	-5.56757	-1.82005	-3.82842	-3.55131	-15.7785	-25.1571	-45.7273	-52.3323	-65.4928	-72.8986	-83.5003	-85.7488	-91.8638	-89.8895	-95.5829
M-95	4.58226	0.741593	-149.744	-584.218	-98.1621	8.90962	-1.93178	-64.7996	-8.33439	-0.269978	-0.153749	-0.042527	-0.105885	-0.128844	5.7782	2.43928	-1.22186	2.58699	-10.2203	-12.1453	-17.389	-31.9624	-43.1696	-57.9112	-64.7197	-76.4293	-86.2281	-93.8293	-96.1839	-101.948	-97.9663	-100.194
M-98	-8.22893	0.741593	-34.7037	-387.331	-64.5163	6.13793	-1.18254	-40.3799	5.30049	-0.297123	-0.153749	-0.156199	-0.377568	-0.129536	3.57973	4.41061	2.55519	2.41944	-3.92011	-8.47578	-11.3428	-20.1369	-26.908	-39.7392	-34.9061	-40.7349	-47.224	-52.7625	-57.1325	-61.5054	-60.3067	-66.1056

## Sheet: BLUPs sac 2008
Supplementary Dataset S1
BLUPs for the traits in Table 1 for M. sacchariflorus in 2008.
genotype	BaseDiameter	TransectCount	TallestStem	MaxCanopyHght	StemDiameter	Moisture	DryMatter	DOYFS1	AvgeSen	ES.28	ES.35	ES.51	ES.63	ES.77	ES.91	ES.105	ES.119	ES1DOY	ES2DOY	ES3DOY	ES4DOY	ES5DOY	CanHght.105	CanHght.119	CanHght.133	CanHght.148	CanHght.158	CanHght.176	CanHght.189	CanHght.203	CanHght.217	CanHght.231	CanHght.246	CanHght.258	CanHght.272	CanHght.286	CanHght.300	CanHght.314
M-1	63.4264	-6.96708	25.9652	19.5816	1.8335	-1.02649	20.4093	43.6722	-0.0171082	-0.433267	-0.0669574	0.194016	0.292119	0.102171	-0.0629177	0.227	-0.118266	0.228459	-4.50618	0.0700067	-0.354977	-2.52881	-0.95961	10.552	9.02314	14.4135	24.4612	26.4143	27.6485	24.8595	25.751	24.556	19.8874	19.0882	19.6616	23.1847	19.3169	16.6555
M-140	-27.1914	2.05914	29.7128	38.9407	-0.207621	-0.688459	132.76	NA	-0.23707	0.726919	0.871872	0.458862	0.306804	-0.0667189	-0.0300924	-0.543335	-0.286894	-16.2604	-17.6154	2.84534	4.96968	10.8251	-3.66785	-6.33501	0.00702045	6.76669	11.3982	12.6417	22.3971	26.2722	31.3162	36.1137	38.4531	42.7645	41.8485	43.3836	47.1154	46.2616
M-142	96.4967	-2.20633	44.2207	56.1375	-0.0942255	-1.01078	421.025	NA	-0.554794	0.676664	0.547478	0.400412	0.303391	-0.0164303	-0.439615	-0.31261	0.553736	-14.6132	-13.8383	7.20555	2.30735	2.81274	-3.50351	-4.90259	-0.0188616	9.31597	17.7543	22.448	29.9431	34.3806	41.057	45.6772	44.1857	50.9437	58.1504	60.0267	59.8064	54.6118
M-144	-35.0084	-4.44443	36.3017	38.4006	0.359356	2.27659	318.45	NA	-0.530354	0.386615	0.364986	-0.218458	0.103764	0.289687	0.520481	0.196501	-0.165699	-6.28694	-2.42693	-4.27026	-5.67963	-2.52881	3.64282	2.38975	7.00377	7.63083	14.4871	25.8447	31.3177	31.75	32.5611	39.8571	40.3166	36.7524	38.3723	42.3082	42.343	42.749
M-146	53.8477	-10.1823	100.232	101.143	2.06029	-0.604797	275.172	NA	-0.261511	-0.446135	-0.889718	-0.516537	-0.790367	-0.654029	-0.437429	-0.538591	0.523501	23.8722	19.9547	7.21278	4.96968	2.81274	-3.64001	-6.27534	6.64301	22.6009	34.9893	42.1562	52.9044	57.5888	69.7116	91.5913	99.9366	98.5181	101.449	104.41	107.41	109.873
M-176	-52.5924	-6.58151	31.0476	51.9949	1.15312	0.143199	154.834	NA	-0.530354	0.329682	0.462352	0.103306	-0.0570684	0.0783988	-0.0413846	-0.0522281	-0.142729	-4.21735	-7.76801	1.11035	-0.354977	2.81274	-3.77799	-2.4626	2.01812	4.39228	8.76589	19.3194	19.1559	26.6476	30.6267	35.9681	41.6215	51.6406	51.6324	58.3425	56.9223	50.9041
M-177	6.29947	-4.41521	10.4719	29.9329	0.699543	-0.34316	108.537	NA	-0.0659887	-0.0743588	-0.459466	-0.525734	-0.237223	0.0128259	-0.194897	0.222953	0.129055	9.6277	9.74402	1.8382	-0.354977	-2.52881	-3.19947	2.74242	2.09096	11.4013	16.1954	13.1335	13.3929	14.1491	16.9936	22.5631	26.854	31.1223	31.0156	31.6887	31.3736	25.3656
M-178	96.3565	-6.99555	20.5747	37.5314	1.49331	-1.25237	-71.9848	NA	-0.554794	-0.0613888	0.255729	0.0896475	0.284597	0.11803	0.168937	0.429952	-0.482661	-3.96243	-5.65407	-2.67789	-0.354977	-5.19959	2.75696	10.5058	2.25062	7.03625	3.53957	14.81	15.4575	20.5607	21.1179	29.5918	33.1972	39.4502	40.1504	43.4221	39.9553	43.1032
M-226	37.7068	-2.61732	45.5116	54.1674	1.37992	1.81486	493.671	NA	-0.408152	0.700613	0.602149	0.438679	0.296247	0.168472	0.181352	0.3784	-0.492351	-14.1011	-13.9027	-2.79696	-0.354977	-5.19959	6.56673	8.76139	6.33969	6.14434	11.385	18.2943	22.4905	30.7383	35.184	44.8574	47.6858	51.7437	55.499	59.3895	54.4079	55.4133
M-228	-10.4604	1.67885	-32.1784	-26.5079	-0.207621	-0.123809	-116.246	NA	0.153974	-0.408686	0.541471	0.47363	0.287314	0.393208	-0.0736968	-0.211137	0.577592	-8.73806	-9.77485	-2.53537	-0.354977	2.81274	-3.79487	-3.23199	-3.90689	-12.2573	-17.5407	-19.6318	-22.9393	-20.8259	-17.7719	-19.6608	-19.6946	-23.893	-24.6481	-30.613	-32.7465	-29.4403
M-232	6.13918	-1.51767	-4.95	-8.61624	-0.661203	-0.524056	-170.36	-21.8664	0.105093	0.0154234	-0.204749	-0.128492	0.110221	0.0499857	0.211045	-0.0306325	0.499795	1.77251	1.58485	-0.273051	-0.354977	2.81274	-3.20131	-11.1218	-8.52667	-13.5148	-17.2521	-15.3371	-14.2289	-13.6491	-11.446	-13.3979	-11.405	-6.64353	-6.10513	-10.288	-12.5494	-15.1734
M-237	-34.4223	-9.90328	-44.8975	-43.441	0.359356	-0.230426	-310.229	NA	-1.14136	-0.342854	-0.660341	-0.893652	-1.14281	-1.50278	-1.62757	-0.913832	0.195647	47.5492	40.4702	10.3639	4.96968	0.141961	-3.28911	-0.0661259	-19.3622	-29.0537	-36.0342	-41.3227	-43.1958	-43.8536	-41.8745	-45.9108	-47.5912	-42.5743	-40.4333	-46.214	-45.3775	-52.1974
M-272	31.7074	-7.78848	43.942	60.3261	1.60671	2.64247	276.642	NA	-0.505913	0.302974	0.0340334	0.116589	0.109804	-0.0271586	0.148658	0.539421	-0.806317	-7.02854	-4.2197	0.31591	-0.354977	-7.87037	8.20431	7.04591	0.203437	2.89774	10.113	19.3685	19.5074	28.9226	34.5732	46.4099	59.8598	61.2513	62.2286	66.5158	67.0965	64.7728
M-293	38.2985	8.57755	-16.1776	-65.0713	-1.22818	-0.733427	-261.165	-13.9886	0.984942	-0.417432	-0.477284	-0.141684	0.108973	0.118565	0.154761	0.0822293	0.486751	2.68082	6.69	-2.93135	-0.354977	0.141961	1.48005	5.01544	1.5357	-2.3267	-3.90837	-15.1386	-21.974	-31.2046	-40.3307	-49.6514	-53.808	-67.4522	-73.9119	-73.1339	-71.738	-67.0968
M-294	-3.38481	4.51264	-51.783	-65.1834	-1.11478	-0.724524	-277.254	-4.29975	1.03382	-0.0316671	0.266488	0.317849	0.0942163	-0.153721	0.356057	0.185271	-0.167358	-7.36258	-2.67633	-2.71226	-0.354977	0.141961	4.25275	7.92119	2.79904	-1.55802	-4.79721	-16.535	-22.8829	-32.5504	-45.009	-52.7498	-63.8297	-66.4929	-70.8779	-77.0756	-77.0796	-74.3791
M-297	23.6128	12.1024	-44.7908	-49.0706	-1.11478	-1.21891	-232.654	-1.53151	1.15602	-0.390889	-0.0334979	0.313662	0.294673	0.225867	0.352297	0.575962	-0.894355	-7.9791	1.58576	-3.12488	-3.01731	-7.87037	7.81365	5.2133	7.77003	8.70312	4.06714	-2.82649	-7.81917	-17.4471	-26.8428	-34.5681	-44.3487	-49.4588	-54.6231	-64.849	-72.576	-71.0609
M-306	-35.8215	-12.4563	155.931	153.336	3.353	0.868429	45.5223	NA	-0.23707	1.08768	0.75766	-0.78815	-0.251084	0.989165	0.580342	0.635082	-0.550288	-15.2756	-18.4394	-9.17621	-13.6666	-13.2119	14.0369	20.2473	37.8022	55.4362	57.522	74.0831	82.721	91.5243	111.875	131.236	133.684	149.698	152.688	155.231	159.891	161.296
M-51	-44.4755	10.3882	-22.7986	-12.4748	-0.661203	-1.62349	187.794	NA	0.0317723	-0.172096	-0.208093	0.00511392	0.113745	0.0944764	0.138188	0.178515	0.234524	-2.2521	3.17486	-0.302453	-0.354977	-2.52881	-0.374173	-1.55656	-6.24829	-10.7166	-12.114	-12.6765	-14.0665	-11.3611	-10.2213	-14.0248	-12.2911	-13.2466	-9.94113	-8.5265	-9.36919	-20.0275
M-60	31.283	10.9932	10.6753	11.3863	-0.661203	-0.702522	327.563	NA	-0.114869	-0.421765	-0.483165	-0.181626	0.299268	0.0199472	0.142466	0.374624	-0.455129	0.70002	6.33806	-0.0612212	-0.354977	-5.19959	5.49256	1.48083	4.08664	5.38976	5.17734	6.11143	8.91567	13.937	12.5104	12.7967	14.0887	9.57387	10.5461	8.02131	11.3486	16.1286
M-65	-26.7955	8.05712	-31.5089	-26.9268	-0.887994	-1.36219	-146.744	NA	0.178414	-0.369138	0.223728	0.41306	0.295135	0.0776676	0.189286	0.00132852	-0.16943	-10.426	-3.90371	-0.615087	-0.354977	2.81274	-3.54404	0.231822	-2.1757	-5.5747	-11.2981	-17.8297	-24.8339	-25.2327	-21.4578	-27.1453	-28.1243	-24.2608	-24.3332	-21.3127	-21.0665	-29.6477
M-77	39.7087	4.62643	1.42684	-3.32989	-0.0942255	5.18982	86.7188	NA	-1.0436	-0.0515409	-0.453678	-0.469146	-0.787137	-0.771215	-0.624238	-1.04488	-0.0102796	20.965	17.9845	10.634	10.2943	11.9078	-3.53911	-10.7884	-22.1051	-26.0521	-28.2384	-28.5635	-22.1184	-13.1463	-8.79508	-11.4843	-8.39081	-4.3281	-0.689545	1.82697	2.08493	3.64364
M-78	22.2516	-8.23566	17.1466	14.5942	0.926334	0.34844	41.8769	8.67522	-0.21263	-0.39001	0.281291	0.410362	0.30843	0.210727	0.384711	0.178796	-0.183986	-8.1312	-7.00715	-5.5985	-0.354977	-2.52881	3.08704	7.58667	8.13236	8.89587	9.95165	16.4112	17.7865	16.8843	17.4359	17.5959	15.1448	15.2218	16.0822	19.5468	21.5004	17.9682
M-79	105.342	-5.6433	-24.7228	-21.8638	-0.207621	-0.867384	-136.668	NA	-0.628115	-0.39909	-0.8319	-0.437895	-0.789482	-0.343771	-0.0498265	0.0146096	0.179578	22.8725	16.839	2.28239	-0.354977	0.141961	-3.61637	-7.1046	-6.88209	-11.6969	-12.5339	-14.271	-16.2121	-16.6445	-14.4834	-17.9608	-17.2151	-21.3437	-19.7367	-18.4352	-19.4811	-11.2529
M-83	-19.7565	5.46694	16.2885	4.91021	-0.887994	1.15286	32.1266	NA	-0.652555	-0.0255692	-0.22091	-0.345175	-0.243986	-0.0282318	-0.431266	-0.0998206	0.195033	2.80696	7.02259	6.95737	-0.354977	5.48351	-3.50257	-9.67476	-5.60199	-1.42634	-2.25977	0.583547	5.3896	6.38901	4.2151	5.48249	4.09617	4.81299	7.91419	8.70641	7.98936	7.98135
M-86	-43.4577	10.4664	16.1322	-1.31595	-0.714684	-1.14723	279.236	NA	-0.383712	0.71675	0.430372	0.401756	0.288017	-0.0305423	-0.0427836	0.0661179	0.168132	-9.49914	-13.8818	5.28489	-3.01731	0.141961	-3.35767	-2.35216	-2.85626	-1.63419	1.35963	3.37062	7.14387	6.35973	3.73697	1.37066	-0.407939	-0.243464	1.32615	1.53981	5.85396	10.5835
M-91	-51.2578	3.41443	-39.8179	-33.0115	-0.321016	-1.57091	-188.6	NA	0.422816	-0.400993	-0.646089	-0.248045	0.115418	-0.0473362	0.332402	0.355106	0.23361	6.86927	6.83375	-2.2394	-0.354977	-5.19959	1.60509	7.91531	-3.54161	-9.76418	-14.3808	-19.0812	-22.5435	-24.0074	-23.9713	-30.4242	-30.7072	-28.9312	-29.9612	-29.837	-29.9747	-33.2805
M-93	-44.4197	6.98953	-76.4137	-69.1938	-2.02195	-1.10805	-260.911	-10.8021	1.2049	-0.380173	0.410045	0.449829	0.474474	0.382335	0.318839	0.137677	-0.12426	-10.114	-6.90816	-10.4306	-0.354977	-2.52881	-0.68097	0.550625	2.83482	-3.34129	-8.41785	-15.5663	-24.0915	-34.2049	-45.1428	-53.3246	-63.2743	-71.3463	-81.4097	-80.3109	-80.1367	-77.3732
M-94	-118.881	-2.53704	-79.5259	-79.8568	-0.434412	0.960724	-408.595	NA	1.10714	1.08844	0.711942	0.67409	-0.0538866	0.58776	0.357556	-0.189225	0.60822	-16.0925	-18.58	-15.8735	-0.354977	2.81274	-3.8157	-10.3397	-1.35016	-8.08485	-13.9135	-26.7223	-35.504	-45.7016	-57.4058	-69.8431	-76.723	-80.9627	-83.441	-90.384	-88.6358	-83.3588
M-95	-102.257	-5.5258	-70.5414	-90.4688	-2.02195	1.59666	-359.02	1.67235	0.593898	-0.406172	-0.451301	-0.168636	-0.066876	-0.384047	-0.461361	-0.441321	0.366966	12.7509	6.31447	7.34844	2.30735	8.15429	-4.21227	-9.22604	-9.09127	-22.754	-29.8681	-40.9061	-49.265	-58.7843	-70.7043	-82.2436	-70.7811	-88.3319	-90.4215	-94.9862	-92.6487	-88.0469
M-98	-2.29502	8.68443	-65.4743	-76.0502	-1.68176	-0.13109	-261.906	-1.53151	1.10714	-0.408531	-0.674445	-0.197634	-0.0666945	0.106691	-0.0203006	-0.401932	0.097864	9.64484	6.56608	2.14986	2.30735	8.15429	-3.26224	-12.722	-8.87352	-11.2691	-18.6098	-28.5824	-34.4965	-42.3503	-53.2094	-63.2778	-70.4199	-73.0722	-78.0303	-81.5778	-81.0355	-74.9756
